# Supplementary material for: Thiamine Acquisition Strategies Impact Metabolism and Competition in the Gut Microbe Bacteroides thetaiotaomicron
Source: mSystems. 2017 Sep 26;2(5):e00116-17. doi: 10.1128/mSystems.00116-17 (PMC5613172; doi:10.1128/mSystems.00116-17)
Supplement: TABLE S1 [file sys005172138sd2.xls]

## Sheet: Table_S1
Table S1. Samples used for RNA sequencing experiment.
Media/Replicate/Description	Intial file name	Raw Reads	Quality Filtered Reads	% filtered	Reads Mapped to NC_004663	% mapped
Bt Minimal Media Replicate #1	8_4_GACGACAT_L002_R1_001.fastq	9170438	8231596	0.897623	7712374	0.936923
Bt Minimal Media Replicate #2	9_4_TACAGCAT_L002_R1_001.fastq	8258740	7454637	0.902636	6830124	0.916225
Bt Minimal Media plus 15 µM Thiamine Replicate #1	8_4T_TCGAAGAT_L002_R1_001.fastq	9017267	8169029	0.905932	7783046	0.95275
Bt Minimal Media plus 15 µM Thiamine Replicate #2	9_4T_ATCACGAT_L002_R1_001.fastq	8444554	7652018	0.906148	7144413	0.933664
