# Supplementary material for: Thiamine Acquisition Strategies Impact Metabolism and Competition in the Gut Microbe Bacteroides thetaiotaomicron
Source: mSystems. 2017 Sep 26;2(5):e00116-17. doi: 10.1128/mSystems.00116-17 (PMC5613172; doi:10.1128/mSystems.00116-17)
Supplement: TABLE S2 [file sys005172138sd3.xls]

## Sheet: Table_S2
Table S2. Effective concentrations for 50% WT growth represented in nM of thiamine required.
	EC50 [nM] (95% CI)1
Strain	THI		TMP		TPP
WT	0	-	0	-	0	-
ΔBioThi	2.778	(1.4 - 5.5)	89.68	(47.5 - 169.3)	108.9	(Wide)
ΔBioThi pBioThi	0	-	n.t.	-	n.t.	-
∆pnuT	0	-	0	-	0	-
∆Omthi	0	-	1.776e-15	-	0	-
ΔΔBioThi-OMthi	15.83	(8.1 - 31)	91.55	(51.4 - 163)	139.9	(Wide)
ΔΔBioThi-OMthi pBioThi	0	-	n.t.	-	n.t.	-
ΔΔBioThi-pnuT	10.92	(9.2 - 13)	39.84	(27.4 - 58)	135.3	(90.1 - 203.5)
ΔΔBioThi-pnuT pBioThi	0	-	n.t.	-	n.t.	-
ΔΔTransport	30.29	(22.8 - 40.3)	141.2	(101.7 - 196.3)	221.4	(140.4 - 349.3)
ΔΔTransport pOMthi	1.897	(0.8 - 4.4)	n.t.	-	n.t.	-
ΔΔTransport ppnuT	0.099589	(0 - 1.9)	n.t.	-	n.t.	-
ΔΔTransport ppnuT+Omthi	7.71	(4 - 15.3)	n.t.	-	n.t.	-
ΔΔΔ	51.9	(42.4 - 63.6)	103.9	(Wide)	566.3	(282.5 - 1135)
1n.t. = not tested, - = indeterminate, "Wide" = too broad to calculate
