# Supplementary material for: Thiamine Acquisition Strategies Impact Metabolism and Competition in the Gut Microbe Bacteroides thetaiotaomicron
Source: mSystems. 2017 Sep 26;2(5):e00116-17. doi: 10.1128/mSystems.00116-17 (PMC5613172; doi:10.1128/mSystems.00116-17)
Supplement: TABLE S3 [file sys005172138sd4.xls]

## Sheet: Table_S3
Table S3. Primers, vectors, and strains used in this study.
Primer, Plasmid, or Strain name	Oligonucleotide sequence (5'-3')/Notes1	Citation	Locus of Primer in Bt genome (NC_004663)
SOE Primers
ZC129 / 5' RF BT0647-0653 XbaI	atcggTCTAGAggtgcctttctttcaggcatatcgg	This study	804720 - 804744
ZC130 / 3' LF BT0647-0653 BamHI	gaacgGGATCCccgggtatcgctgttaaactgaacg	This study	796651 - 796675
ZC131 / 5' LF BT0647-0653 SOE	cgctctttgtatttactttcaacttattaatactgataggacaatgtaagaaatatcgattcgaatattatatacaatcataaataaagaaaccgctg	This study	803617 - 803662 / 797607 - 797660
ZC132 / 3' RF BT0647-0653 SOE	cagcggtttctttatttatgattgtatataatattcgaatcgatatttcttacattgtcctatcagtattaataagttgaaagtaaatacaaagagcg	This study	797607 - 797660 / 803617 - 803662
ZC133 / 3' LF BT2390 BamHI	tcaccGGATCCccccagtaatctgccgtattcacc	This study	2976784 - 2976808
ZC134 / 3' LF BT2390 SOE	ggcggcttctgtcttatctgtttgaatggttattgttacatcttgcttattaattagttctctacgc	This study	2980059 - 2980097 / 2977805 - 2977833
ZC135 / 5' RF BT2390 SOE	gcgtagagaactaattaataagcaagatgtaacaataaccattcaaacagataagacagaagccgcc	This study	2977805 - 2977833 / 2980059 - 2980097
ZC136 / 3' RF BT2390 XbaI	gatccTCTAGAgggggaatatgaaatggtacctgatcc	This study	2980996 - 2981022
ZC137 / 5' LF BT2396 BamHI	tcacgGGATCCgctacagtaacgaagaagtgaaaacttatttcacg	This study	2991224 - 2991258
ZC138 / 3' LF BT2396 SOE	gacggcttggggtatatagtgttcgtttatcatcatttccatatttgcttatttattcgttctctacgc	This study	2992779 - 2992810 / 2992188 - 1992217
ZC139 / 5' RF BT2396 SOE	gcgtagagaacgaataaataagcaaatatggaaatgatgataaacgaacactatataccccaagccgtc	This study	2992188 - 1992217 / 2992779 - 2992810
ZC140 / 3' RF BT2396 XbaI	aacgcTCTAGAgcatctttaagctctgcacgtaaacgc	This study	2993749 - 2993775
Complementation Primers
Bio_F_Nat_NdeI	tcgcCATATGcggataatttgatgaatctttgtttctttttcgc	This study	803790 - 803823
Bio_R_XbaI	aatgTCTAGAttagtccgccaatttctttaactttttgaaatg	This study	797658 - 797690
OMthi_F2_BamHI	cgtcGGATCCatgaaaaaaatgatgatgatggccgtc	This study	2977831 - 2977857
OMthi_R2_PstI	ggccCTGCAGttaaaagcggaaagagacatggcc	This study	2980039 - 2980062
pnuT_F2_BamHI	tacgGGATCCatggaaatgaattatctggagatattcggtacg	This study	2992215 - 2992247
pnuT_R2_PstI	gtagCTGCAGtcattgcatgttcattatttttttccatttgaagtag	This study	2992745 - 2992781
qPCR Primers
ThiC_F	gagcagctccgatggcagag	This study	800577 - 800596
ThiC_R	ggtccgggacacgtaccg	This study	800710 - 800727
thiS_F	ccattcggaacgtggaatca	This study	803482 - 803501
thiS_R	cctgcttctacccttacacaac	This study	803559 - 803580
tnr3_F	tgccaacggtgaatatcctg	This study	2992816 - 2992835
tnr3_R	gtctccatcgcctataatcacg	This study	1882933 - 2992954
Competition Primers
NBU2_att1_F	cctttgcaccgctttcaacg	Martens et al. 2008	6138201 - 6138220
NBU2_att1_R	tcaactaaacatgagatactagc	Martens et al. 2009	6139105 - 6129127
NBU2_att2_F	tatcctattctttagagcgcac	Martens et al. 2010	6216940 - 6216961
NBU2_att2_R	ggtgtacctggcattgaagg	Martens et al. 2011	6217369 - 6217288
UNIVR	cacaatatgagcaacaaggaatcc	Martens et al. 2008
BC03F	ttatgaccagccgcaaatgaaaag	This study
BC04F	ctccataaaggcgcataccgacta	Degnan et al. 2014
BC06F	gattacggcgtgatagattggtgt	Degnan et al. 2014
BC08F	cttcctgcccggctaaaaacacga	Degnan et al. 2014
BC09F	tcaaatccggggactgggcttaga	This study
BC21F	atgttcgatcatcagttcagtagc	This study
SOE Plasmids
pExchange_tdk	Construct carrying cloned tdk (BT2275) for counter-selection, AmpR, ErmR, FUDRS	Koropatkin et al. 2008
pExchange_tdk_BT0647-0652_SOE		This study
pExchange_tdk_BT2390_SOE		This study
pExchange_tdk_BT2396_SOE		This study
Complementation Plasmids
pNBU2_erm	Plasmids with cloned fragments integrates at NBU2 att1 and/or att2 sites, ErmR, AmpR	Koropatkin et al. 2008
pNBU2_erm_NatP_BioThi		This study
pNBU2_erm_NatP_Omthi		This study
pNBU2_erm_NatP_pnuT		This study
Competition Plasmids
pNBU2_tet	Plasmid integrates at NBU2 att1 and/or att2 sites, TetR, AmpR	Martens et al. 2008
pNBU2_tet_BC03		Martens et al. 2008
pNBU2_tet_BC04		Martens et al. 2008
pNBU2_tet_BC06		Martens et al. 2008
pNBU2_tet_BC08		Martens et al. 2008
pNBU2_tet_BC09		Martens et al. 2008
pNBU2_tet_BC21		This Study
Parental Strains
E. coli S17-1 λ pir	thi pro hdsR hdsM+ recA, chromosomal insertion of RP4-2(Tc::Mu Km::Tn7) , AmpS	Simon et al. 1983
Bt VPI-5482 ∆tdk	'wildtype' deletion background, BT2275–, FUDRR	Koropatkin et al. 2008
Deletion Strains
Bt VPI-5482 ∆tdk ∆BioThi	∆BioThi : deletion of BT0647-0653	This Study
Bt VPI-5482 ∆tdk ∆OMthi	∆OMthi : deletion of BT2390	This Study
Bt VPI-5482 ∆tdk ∆pnuT	∆pnuT : deletion of BT2396	This Study
Bt VPI-5482 ∆tdk ∆∆BioThi-OMthi	∆∆BioThi-OMthi : deletion of BT0647-0653 in tandem with BT2390	This Study
Bt VPI-5482 ∆tdk ∆∆BioThi-pnuT	∆∆BioThi-pnuT : deletion of BT0647-0653 in tandem with BT2396	This Study
Bt VPI-5482 ∆tdk ∆∆Transport	∆∆Transport : deletion of BT2390 in tandem with BT2396	This Study
Bt VPI-5482 ∆tdk ∆∆∆	∆∆∆: deletion of BT0647-0653, BT2390, and BT2396	This Study
Complemented Strains
Bt VPI-5482 ∆tdk ∆BioThi att2::pNBU2_erm_NatP_BioThi		This Study
Bt VPI-5482 ∆tdk ∆∆BioThi-Omthi att2::pNBU2_erm_NatP_BioThi		This Study
Bt VPI-5482 ∆tdk ∆∆BioThi-pnuT att2::pNBU2_erm_NatP_BioThi		This Study
Bt VPI-5482 ∆tdk ∆∆Transport att2::pNBU2_erm_NatP_Omthi		This Study
Bt VPI-5482 ∆tdk ∆∆Transport att2::pNBU2_erm_NatP_pnuT		This Study
Barcoded Competition Strains
Bt VPI-5482 ∆tdk att2::pNBU2_tet_BC03		This Study
Bt VPI-5482 ∆tdk ∆BioThi att2::pNBU2_tet_BC04		This Study
Bt VPI-5482 ∆tdk ∆Omthi att2::pNBU2_tet_BC06		This Study
Bt VPI-5482 ∆tdk ∆pnuT att2::pNBU2_tet_BC08		This Study
Bt VPI-5482 ∆tdk ∆∆Transport att2::pNBU2_tet_BC09		This Study
Bt VPI-5482 ∆tdk ∆∆∆ att2::pNBU2_tet_BC21		This Study
1Bold denotes restriction enzymes
