# Supplementary material for: Thiamine Acquisition Strategies Impact Metabolism and Competition in the Gut Microbe Bacteroides thetaiotaomicron
Source: mSystems. 2017 Sep 26;2(5):e00116-17. doi: 10.1128/mSystems.00116-17 (PMC5613172; doi:10.1128/mSystems.00116-17)
Supplement: TABLE S4 [file sys005172138sd5.xls]

## Sheet: Table_S4
Table S4. Search queries used to identify thiamine-dependent and thiamine acquisition genes
HMM	Description	Gene	EC Number
Biosynthesis
PF09084	4-amino-5-hydroxymethyl-2-methylpyrimidine phosphate synthase	THI5
TIGR00190	Hydroxylmethyl pryimidine synthase	ThiC	4.1.99.17
TIGR00097	Hydroxylmethyl pyrimidine (phosphate) kinase	ThiD	2.7.4.7
TIGR02352	Glycine oxidase	ThiO	1.4.3.19
TIGR02351	Thiazole synthase	ThiH	4.1.99.19
TIGR02006	Cysteine desulfurase	IscS	2.8.1.7
TIGR01979	Cysteine desulfurase	SufS	2.8.1.7
TIGR01683	Sulfur carrier protein	ThiS
TIGR02354, TIGR02356	Adenyltransferase	ThiF	2.7.7.73
TIGR04271, TIGR00342	Sulfur transferase	ThiI
TIGR00204	Deoxy-D-xylulose 5-phosphate synthase	Dxs	2.2.1.7
PF05690	Thiazole synthase	ThiG	2.8.1.10
PF02581	Thiazole Tautomerase	TenI	5.3.99.10
TIGR00292	Thiamine thiazole synthase	THI4	2.8.1.10
TIGR00694	HET transport, Thiazole kinase	ThiM	2.7.1.50
TIGR00693	Thiamin phosphate synthase	ThiE	2.5.1.3
TIGR00149	Secondary thiamine-phosphate synthase enzyme	YjbQ	2.5.1.3
TIGR01379	Thiamin phosphate kinase	ThiL	2.7.4.16
TIGR02721	Thiamine kinase	ThiK	2.7.1.89
TIGR01378	Thiamin pyrophosphate kinase	Tpk/Tnr3/ThiN/THI80	2.7.6.2 / 2.7.4.15
PF03266	Nucleoside-triphosphatase	NTPCR	3.6.1.15
PF01928	Thiamine-triphosphatase	THTPA	3.6.1.28
TIGR04541	Thiaminase I / Thiamine pyridinylase I	THI1	2.5.1.2
TIGR04306	Thiaminase II / aminopyrimidine aminohydrolase	THI20/TenA	2.7.4.7 / 2.7.1.49 / 3.5.99.2
Transport
TIGR01528	Thiamine transporter	PnuC/PnuT
	Thiamine outer membrane transporter	OMthi
TIGR02357	Thiamine transporter	ThiT
TIGR02358	HMP-P transport	CytX
TIGR02359	putative transporter of thiazole precursor	ThiW
TIGR01277	thiamin ABC transporter - ATP binding subunit	ThiQ
TIGR01253	thiamin ABC transporter - membrane subunit	ThiP
TIGR01276	Thiamine binding protein	TbpA/ThiB
TIGR00800	Thiamine transporter from Yeast	THI7
TIGR00806	SLC19A2, solute carrier family 19 (thiamine transporter), member 2	THTR1
TIGR00806	SLC19A3, solute carrier family 19 (thiamine transporter), member 3	THTR2
PF00153	solute carrier family 25 (mitochondrial thiamine pyrophosphate carrier), member 19	SLC25A19
PF05805	Interaction w/ hTHTR-2	TM4SF4
Dependent
TIGR00232	Transketolase	TktA/TktB	2.2.1.1
TIGR00239	2-oxoglutarate dehydrogenase E1 component	SucA	1.2.4.2
TIGR01347	Dihydrolipoyllysine-residue succinyltransferase component of 2-oxoglutarate dehydrogenase complex	SucB	2.3.1.61
TIGR01350	Dihydrolipoyl dehydrogenase	Lpd/PdhD/DLD	1.8.1.4
PF00676	2-oxoisovalerate dehydrogenase subunit alpha	BfmBAA/BCKDHA	1.2.4.4
TIGR03393	Indole-3-pyruvate decarboxylase	IpdC	4.1.1.74
TIGR00118	Acetolactate synthase (ALS)	ILV2/IlvI/IlvG	2.2.1.6
TIGR03846	Sulfopyruvate decarboxylase, alpha subunit	ComDE	4.1.1.79
TIGR03845	Sulfopyruvate decarboxylase, beta subunit	ComDE	4.1.1.79
TIGR02720	Flavoprotein pyruvate oxidase	Pox	1.2.3.3
TIGR02179	Phenylglyoxylate dehydrogenase (acylating)	PadI	1.2.1.58
TIGR00759	Pyruvate dehydrogenase (acetyl-transferring)	PDK	1.2.4.1
TIGR03336	Indolepyruvate ferredoxin oxidoreductase	IorA	1.2.7.8
TIGR02179	Oxalate oxidoreductase	Oxo	1.2.7.10
TIGR02177	2-oxoacid oxidoreductase (ferredoxin)	PorB	1.2.7.1
TIGR03710	2-oxoacid oxidoreductase (ferredoxin)	Por	1.2.7.11
TIGR00239	2-hydroxy-3-oxoadipate synthase/2-oxoglutarate decarboxylase	Kgd	4.1.1.71/2.2.1.5
TIGR03457	Sulfoacetaldehyde acetyltransferase	Xsc	2.3.3.15
TIGR04377	3D-(3,5/4)-trihydroxycyclohexane-1,2-dione acylhydrolase (decyclizing)	IolD	3.7.1.22
TIGR03254	Oxalyl-CoA decarboxylase	Oxc	4.1.1.8
TIGR01504	Tartronate-semialdehyde synthase	Gcl	4.1.1.47
TIGR03297	Phosphonopyruvate decarboxylase	Ppd	4.1.1.82
PF00205	Thiamine pyrophosphate enzyme, central domain	multiple
PF00456	Transketolase, thiamine diphosphate binding domain	multiple
PF01855	Pyruvate flavodoxin/ferredoxin oxidoreductase, thiamine diP-bdg	multiple
PF02775	Thiamine pyrophosphate enzyme, C-terminal TPP binding domain	multiple
PF02776	Thiamine pyrophosphate enzyme, N-terminal TPP binding domain	multiple
PF02779	Transketolase, pyrimidine binding domain	multiple
PF02780	Transketolase, C-terminal domain	multiple
