# Supplementary material for: Thiamine Acquisition Strategies Impact Metabolism and Competition in the Gut Microbe Bacteroides thetaiotaomicron
Source: mSystems. 2017 Sep 26;2(5):e00116-17. doi: 10.1128/mSystems.00116-17 (PMC5613172; doi:10.1128/mSystems.00116-17)
Supplement: TABLE S5 [file sys005172138sd6.xls]

## Sheet: Table_S5
Table S5. Genomes investigated for thiamine acquisition and dependent genes.
Genome	Phylum	Class	Order	Family	Genus	Refseq
Bifidobacterium longum NCC2705	Actinobacteria	Actinobacteria	Bifidobacteriales	Bifidobacteriaceae	Bifidobacterium	NC_004307
Bifidobacterium longum DJO10A	Actinobacteria	Actinobacteria	Bifidobacteriales	Bifidobacteriaceae	Bifidobacterium	NC_010816
Bifidobacterium adolescentis ATCC 15703	Actinobacteria	Actinobacteria	Bifidobacteriales	Bifidobacteriaceae	Bifidobacterium	NC_008618
Collinsella aerofaciens ATCC 25986	Actinobacteria	Actinobacteria	Coriobacteriales	Coriobacteriaceae	Collinsella	NZ_AAVN00000000
Bifidobacterium animalis subsp. lactis AD011	Actinobacteria	Actinobacteria	Bifidobacteriales	Bifidobacteriaceae	Bifidobacterium	NC_011835
Bifidobacterium catenulatum DSM 16992	Actinobacteria	Actinobacteria	Bifidobacteriales	Bifidobacteriaceae	Bifidobacterium	NZ_ABXY00000000
Bifidobacterium adolescentis L2-32	Actinobacteria	Actinobacteria	Bifidobacteriales	Bifidobacteriaceae	Bifidobacterium	NZ_AAXD00000000
Bifidobacterium angulatum DSM 20098	Actinobacteria	Actinobacteria	Bifidobacteriales	Bifidobacteriaceae	Bifidobacterium	NZ_ABYS00000000
Bifidobacterium gallicum DSM 20093	Actinobacteria	Actinobacteria	Bifidobacteriales	Bifidobacteriaceae	Bifidobacterium	NZ_ABXB00000000
Collinsella intestinalis DSM 13280	Actinobacteria	Actinobacteria	Coriobacteriales	Coriobacteriaceae	Collinsella	NZ_ABXH00000000
Bifidobacterium breve DSM 20213	Actinobacteria	Actinobacteria	Bifidobacteriales	Bifidobacteriaceae	Bifidobacterium	NZ_ACCG00000000
Bifidobacterium animalis subsp. lactis HN019	Actinobacteria	Actinobacteria	Bifidobacteriales	Bifidobacteriaceae	Bifidobacterium	NZ_ABOT00000000
Bifidobacterium pseudocatenulatum DSM 20438	Actinobacteria	Actinobacteria	Bifidobacteriales	Bifidobacteriaceae	Bifidobacterium	NZ_ABXX00000000
Collinsella stercoris DSM 13279	Actinobacteria	Actinobacteria	Coriobacteriales	Coriobacteriaceae	Collinsella	NZ_ABXJ00000000
Actinomyces odontolyticus ATCC 17982	Actinobacteria	Actinobacteria	Actinomycetales	Actinomycetaceae	Actinomyces	NZ_AAYI00000000
Bifidobacterium dentium	Actinobacteria	Actinobacteria	Bifidobacteriales	Bifidobacteriaceae	Bifidobacterium	NC_Bdentium
Bifidobacterium sp. 12_1_47BFAA	Actinobacteria	Actinobacteria	Bifidobacteriales	Bifidobacteriaceae	Bifidobacterium	NZ_ADCN00000000
Bifidobacterium animalis subsp. lactis Bl-04	Actinobacteria	Actinobacteria	Bifidobacteriales	Bifidobacteriaceae	Bifidobacterium	NC_012814
Bifidobacterium animalis subsp. lactis DSM 10140	Actinobacteria	Actinobacteria	Bifidobacteriales	Bifidobacteriaceae	Bifidobacterium	NC_012815
Bifidobacterium bifidum NCIMB 41171	Actinobacteria	Actinobacteria	Bifidobacteriales	Bifidobacteriaceae	Bifidobacterium	NZ_ABQP00000000
Bifidobacterium bifidum PRL2010	Actinobacteria	Actinobacteria	Bifidobacteriales	Bifidobacteriaceae	Bifidobacterium	NC_014638
Bifidobacterium bifidum S17	Actinobacteria	Actinobacteria	Bifidobacteriales	Bifidobacteriaceae	Bifidobacterium	NC_014616
Bifidobacterium dentium ATCC 27678	Actinobacteria	Actinobacteria	Bifidobacteriales	Bifidobacteriaceae	Bifidobacterium	NZ_ABIX00000000
Bifidobacterium longum subsp. infantis 157F	Actinobacteria	Actinobacteria	Bifidobacteriales	Bifidobacteriaceae	Bifidobacterium	NC_015052
Bifidobacterium longum subsp. infantis ATCC 15697	Actinobacteria	Actinobacteria	Bifidobacteriales	Bifidobacteriaceae	Bifidobacterium	NC_011593
Bifidobacterium longum subsp. longum ATCC 55813	Actinobacteria	Actinobacteria	Bifidobacteriales	Bifidobacteriaceae	Bifidobacterium	NZ_ACHI00000000
Bifidobacterium longum subsp. infantis CCUG 52486	Actinobacteria	Actinobacteria	Bifidobacteriales	Bifidobacteriaceae	Bifidobacterium	NZ_ABQQ00000000
Bifidobacterium longum subsp. longum JCM 1217	Actinobacteria	Actinobacteria	Bifidobacteriales	Bifidobacteriaceae	Bifidobacterium	NC_015067
Bifidobacterium longum subsp. longum JDM301	Actinobacteria	Actinobacteria	Bifidobacteriales	Bifidobacteriaceae	Bifidobacterium	NC_014169
Corynebacterium ammoniagenes DSM 20306	Actinobacteria	Actinobacteria	Actinomycetales	Corynebacteriaceae	Corynebacterium	NZ_ADNS00000000
Eggerthella sp. 1_3_56FAA	Actinobacteria	Actinobacteria	Coriobacteriales	Coriobacteriaceae	Eggerthella	NZ_ACWN00000000
Eggerthella sp. HGA1	Actinobacteria	Actinobacteria	Coriobacteriales	Coriobacteriaceae	Eggerthella	NZ_AEXR00000000
Eggerthella sp. YY7918	Actinobacteria	Actinobacteria	Coriobacteriales	Coriobacteriaceae	Eggerthella	NC_015738
Bifidobacterium animalis subsp. lactis BB-12	Actinobacteria	Actinobacteria	Bifidobacteriales	Bifidobacteriaceae	Bifidobacterium	NC_017214
Bifidobacterium animalis subsp. lactis V9	Actinobacteria	Actinobacteria	Bifidobacteriales	Bifidobacteriaceae	Bifidobacterium	NC_017217
Bifidobacterium bifidum BGN4	Actinobacteria	Actinobacteria	Bifidobacteriales	Bifidobacteriaceae	Bifidobacterium	NC_017999
Bifidobacterium longum subsp. longum BBMN68	Actinobacteria	Actinobacteria	Bifidobacteriales	Bifidobacteriaceae	Bifidobacterium	NC_014656
Collinsella tanakaei YIT 12063	Actinobacteria	Actinobacteria	Coriobacteriales	Coriobacteriaceae	Collinsella	NZ_ADLS00000000
Propionibacterium sp. 5_U_42AFAA	Actinobacteria	Actinobacteria	Actinomycetales	Propionibacteriaceae	Propionibacterium	NZ_ACUE00000000
Bifidobacterium longum subsp. longum 2-2B	Actinobacteria	Actinobacteria	Bifidobacteriales	Bifidobacteriaceae	Bifidobacterium	NZ_AJTJ00000000
Bifidobacterium longum subsp. longum 44B	Actinobacteria	Actinobacteria	Bifidobacteriales	Bifidobacteriaceae	Bifidobacterium	NZ_AJTM00000000
Slackia piriformis YIT 12062	Actinobacteria	Actinobacteria	Coriobacteriales	Coriobacteriaceae	Slackia	NZ_ADMD00000000
Bifidobacterium longum subsp. infantis ATCC 15697 = JCM 1222 = DSM 20088	Actinobacteria	Actinobacteria	Bifidobacteriales	Bifidobacteriaceae	Bifidobacterium	NC_017219
Bifidobacterium longum subsp. longum F8	Actinobacteria	Actinobacteria	Bifidobacteriales	Bifidobacteriaceae	Bifidobacterium	NC_021008
Gordonibacter pamelaeae 7-10-1-b	Actinobacteria	Actinobacteria	Coriobacteriales	Coriobacteriaceae	Gordonibacter	NC_021021
Bacteroides caccae ATCC 43185	Bacteroidetes	Bacteroidia	Bacteroidales	Bacteroidaceae	Bacteroides	NZ_AAVM00000000
Bacteroides thetaiotaomicron VPI-5482	Bacteroidetes	Bacteroidia	Bacteroidales	Bacteroidaceae	Bacteroides	NC_004663
Bacteroides vulgatus ATCC 8482	Bacteroidetes	Bacteroidia	Bacteroidales	Bacteroidaceae	Bacteroides	0
Bacteroides fragilis YCH46	Bacteroidetes	Bacteroidia	Bacteroidales	Bacteroidaceae	Bacteroides	NC_006347
Bacteroides fragilis NCTC 9343	Bacteroidetes	Bacteroidia	Bacteroidales	Bacteroidaceae	Bacteroides	NC_003228
Bacteroides ovatus ATCC 8483	Bacteroidetes	Bacteroidia	Bacteroidales	Bacteroidaceae	Bacteroides	NZ_AAXF00000000
Bacteroides uniformis ATCC 8492	Bacteroidetes	Bacteroidia	Bacteroidales	Bacteroidaceae	Bacteroides	NZ_AAYH00000000
Parabacteroides distasonis ATCC 8503	Bacteroidetes	Bacteroidia	Bacteroidales	Porphyromonadaceae	Parabacteroides	NC_009615
Bacteroides dorei DSM 17855	Bacteroidetes	Bacteroidia	Bacteroidales	Bacteroidaceae	Bacteroides	NZ_ABWZ00000000
Alistipes putredinis DSM 17216	Bacteroidetes	Bacteroidia	Bacteroidales	Rikenellaceae	Alistipes	NZ_ABFK00000000
Bacteroides coprocola DSM 17136	Bacteroidetes	Bacteroidia	Bacteroidales	Bacteroidaceae	Bacteroides	NZ_ABIY00000000
Bacteroides cellulosilyticus DSM 14838	Bacteroidetes	Bacteroidia	Bacteroidales	Bacteroidaceae	Bacteroides	NZ_ACCH00000000
Parabacteroides merdae ATCC 43184	Bacteroidetes	Bacteroidia	Bacteroidales	Porphyromonadaceae	Parabacteroides	NZ_AAXE00000000
Bacteroides stercoris ATCC 43183	Bacteroidetes	Bacteroidia	Bacteroidales	Bacteroidaceae	Bacteroides	NZ_ABFZ00000000
Bacteroides intestinalis DSM 17393	Bacteroidetes	Bacteroidia	Bacteroidales	Bacteroidaceae	Bacteroides	NZ_ABJL00000000
Bacteroides plebeius DSM 17135	Bacteroidetes	Bacteroidia	Bacteroidales	Bacteroidaceae	Bacteroides	NZ_ABQC00000000
Bacteroides eggerthii DSM 20697	Bacteroidetes	Bacteroidia	Bacteroidales	Bacteroidaceae	Bacteroides	NZ_ABVO00000000
Bacteroides finegoldii DSM 17565	Bacteroidetes	Bacteroidia	Bacteroidales	Bacteroidaceae	Bacteroides	NZ_ABXI00000000
Parabacteroides johnsonii DSM 18315	Bacteroidetes	Bacteroidia	Bacteroidales	Porphyromonadaceae	Parabacteroides	NZ_ABYH00000000
Bacteroides fragilis 3_1_12	Bacteroidetes	Bacteroidia	Bacteroidales	Bacteroidaceae	Bacteroides	NZ_ABZX00000000
Bacteroides sp. D1	Bacteroidetes	Bacteroidia	Bacteroidales	Bacteroidaceae	Bacteroides	NZ_ACAB00000000
Prevotella copri DSM 18205	Bacteroidetes	Bacteroidia	Bacteroidales	Prevotellaceae	Prevotella	NZ_ACBX00000000
Bacteroides sp. D2	Bacteroidetes	Bacteroidia	Bacteroidales	Bacteroidaceae	Bacteroides	NZ_ACGA00000000
Bacteroides sp. 1_1_6	Bacteroidetes	Bacteroidia	Bacteroidales	Bacteroidaceae	Bacteroides	NZ_ACIC00000000
Bacteroides coprophilus DSM 18228	Bacteroidetes	Bacteroidia	Bacteroidales	Bacteroidaceae	Bacteroides	NZ_ACBW00000000
Bacteroides WH2	Bacteroidetes	Bacteroidia	Bacteroidales	Bacteroidaceae	Bacteroides	NC_BWH2
Bacteroides thetaiotaomicron 3731	Bacteroidetes	Bacteroidia	Bacteroidales	Bacteroidaceae	Bacteroides	NC_Bthetaiotaomicron3731
Bacteroides thetaiotaomicron 7330	Bacteroidetes	Bacteroidia	Bacteroidales	Bacteroidaceae	Bacteroides	NC_Bthetaiotaomicron7330
Bacteroides xylanisolvens XB1A	Bacteroidetes	Bacteroidia	Bacteroidales	Bacteroidaceae	Bacteroides	NC_BxylanisolvensXB1A
Alistipes sp. HGB5	Bacteroidetes	Bacteroidia	Bacteroidales	Rikenellaceae	Alistipes	NZ_AENZ00000000
Bacteroides sp. 1_1_14	Bacteroidetes	Bacteroidia	Bacteroidales	Bacteroidaceae	Bacteroides	NZ_ACRP00000000
Bacteroides sp. 1_1_30	Bacteroidetes	Bacteroidia	Bacteroidales	Bacteroidaceae	Bacteroides	NZ_ADCL00000000
Bacteroides sp. 2_1_16	Bacteroidetes	Bacteroidia	Bacteroidales	Bacteroidaceae	Bacteroides	NZ_ACPP00000000
Bacteroides sp. 2_1_22	Bacteroidetes	Bacteroidia	Bacteroidales	Bacteroidaceae	Bacteroides	NZ_ACPQ00000000
Bacteroides sp. 2_1_33B	Bacteroidetes	Bacteroidia	Bacteroidales	Bacteroidaceae	Bacteroides	NZ_ACPR00000000
Bacteroides sp. 2_1_56FAA	Bacteroidetes	Bacteroidia	Bacteroidales	Bacteroidaceae	Bacteroides	NZ_ACWI00000000
Bacteroides sp. 2_1_7	Bacteroidetes	Bacteroidia	Bacteroidales	Bacteroidaceae	Bacteroides	NZ_ABZY00000000
Bacteroides sp. 2_2_4	Bacteroidetes	Bacteroidia	Bacteroidales	Bacteroidaceae	Bacteroides	NZ_ABZZ00000000
Bacteroides sp. 20_3	Bacteroidetes	Bacteroidia	Bacteroidales	Bacteroidaceae	Bacteroides	NZ_ACRQ00000000
Bacteroides sp. 3_1_19	Bacteroidetes	Bacteroidia	Bacteroidales	Bacteroidaceae	Bacteroides	NZ_ADCJ00000000
Bacteroides sp. 3_1_23	Bacteroidetes	Bacteroidia	Bacteroidales	Bacteroidaceae	Bacteroides	NZ_ACRS00000000
Bacteroides sp. 3_1_33FAA	Bacteroidetes	Bacteroidia	Bacteroidales	Bacteroidaceae	Bacteroides	NZ_ACPS00000000
Bacteroides sp. 3_1_40A	Bacteroidetes	Bacteroidia	Bacteroidales	Bacteroidaceae	Bacteroides	NZ_ACRT00000000
Bacteroides sp. 3_2_5	Bacteroidetes	Bacteroidia	Bacteroidales	Bacteroidaceae	Bacteroides	NZ_ACIB00000000
Bacteroides sp. 4_1_36	Bacteroidetes	Bacteroidia	Bacteroidales	Bacteroidaceae	Bacteroides	NZ_ACTC00000000
Bacteroides sp. 4_3_47FAA	Bacteroidetes	Bacteroidia	Bacteroidales	Bacteroidaceae	Bacteroides	NZ_ACDR00000000
Bacteroides sp. 9_1_42FAA	Bacteroidetes	Bacteroidia	Bacteroidales	Bacteroidaceae	Bacteroides	NZ_ACAA00000000
Bacteroides clarus YIT 12056	Bacteroidetes	Bacteroidia	Bacteroidales	Bacteroidaceae	Bacteroides	NZ_AFBM00000000
Bacteroides sp. D20	Bacteroidetes	Bacteroidia	Bacteroidales	Bacteroidaceae	Bacteroides	NZ_ACPT00000000
Bacteroides sp. D22	Bacteroidetes	Bacteroidia	Bacteroidales	Bacteroidaceae	Bacteroides	NZ_ADCK00000000
Bacteroides dorei 5_1_36/D4	Bacteroidetes	Bacteroidia	Bacteroidales	Bacteroidaceae	Bacteroides	NZ_ACDI00000000
Bacteroides eggerthii 1_2_48FAA	Bacteroidetes	Bacteroidia	Bacteroidales	Bacteroidaceae	Bacteroides	NZ_ACWG00000000
Bacteroides fluxus YIT 12057	Bacteroidetes	Bacteroidia	Bacteroidales	Bacteroidaceae	Bacteroides	NZ_AFBN00000000
Bacteroides ovatus 3_8_47FAA	Bacteroidetes	Bacteroidia	Bacteroidales	Bacteroidaceae	Bacteroides	NZ_ACWH00000000
Bacteroides ovatus SD CC 2a	Bacteroidetes	Bacteroidia	Bacteroidales	Bacteroidaceae	Bacteroides	NZ_ADMP00000000
Bacteroides ovatus SD CMC 3f	Bacteroidetes	Bacteroidia	Bacteroidales	Bacteroidaceae	Bacteroides	NZ_ADMO00000000
Bacteroides vulgatus PC510	Bacteroidetes	Bacteroidia	Bacteroidales	Bacteroidaceae	Bacteroides	NZ_ADKO00000000
Bacteroides xylanisolvens SD CC 1b	Bacteroidetes	Bacteroidia	Bacteroidales	Bacteroidaceae	Bacteroides	NZ_ADKP00000000
Dysgonomonas mossii DSM 22836	Bacteroidetes	Bacteroidia	Bacteroidales	Porphyromonadaceae	Dysgonomonas	NZ_ADLW00000000
Odoribacter splanchnicus DSM 20712	Bacteroidetes	Bacteroidia	Bacteroidales	Porphyromonadaceae	Odoribacter	NC_015160
Parabacteroides sp. D13	Bacteroidetes	Bacteroidia	Bacteroidales	Porphyromonadaceae	Parabacteroides	NZ_ACPW00000000
Paraprevotella xylaniphila YIT 11841	Bacteroidetes	Bacteroidia	Bacteroidales	Prevotellaceae	Paraprevotella	NZ_AFBR00000000
Porphyromonas gingivalis ATCC 33277	Bacteroidetes	Bacteroidia	Bacteroidales	Porphyromonadaceae	Porphyromonas	NC_010729
Porphyromonas gingivalis TDC60	Bacteroidetes	Bacteroidia	Bacteroidales	Porphyromonadaceae	Porphyromonas	NC_015571
Porphyromonas gingivalis W83	Bacteroidetes	Bacteroidia	Bacteroidales	Porphyromonadaceae	Porphyromonas	NC_002950
Prevotella salivae DSM 15606	Bacteroidetes	Bacteroidia	Bacteroidales	Prevotellaceae	Prevotella	NZ_AEQO00000000
Alistipes indistinctus YIT 12060	Bacteroidetes	Bacteroidia	Bacteroidales	Rikenellaceae	Alistipes	NZ_ADLD00000000
Bacteroides fragilis 638R	Bacteroidetes	Bacteroidia	Bacteroidales	Bacteroidaceae	Bacteroides	NC_016776
Odoribacter laneus YIT 12061	Bacteroidetes	Bacteroidia	Bacteroidales	Porphyromonadaceae	Odoribacter	NZ_ADMC00000000
Paraprevotella clara YIT 11840	Bacteroidetes	Bacteroidia	Bacteroidales	Prevotellaceae	Paraprevotella	NZ_AFFY00000000
Prevotella stercorea DSM 18206	Bacteroidetes	Bacteroidia	Bacteroidales	Prevotellaceae	Prevotella	NZ_AFZZ00000000
Tannerella sp. 6_1_58FAA_CT1	Bacteroidetes	Bacteroidia	Bacteroidales	Porphyromonadaceae	Tannerella	NZ_ACWX00000000
Alistipes finegoldii DSM 17242	Bacteroidetes	Bacteroidia	Bacteroidales	Rikenellaceae	Alistipes	NC_018011
Alistipes shahii WAL 8301	Bacteroidetes	Bacteroidia	Bacteroidales	Rikenellaceae	Alistipes	NC_021030
Alistipes sp. JC136	Bacteroidetes	Bacteroidia	Bacteroidales	Rikenellaceae	Alistipes	NZ_CAEG00000000
Bacteroides caccae CL03T12C61	Bacteroidetes	Bacteroidia	Bacteroidales	Bacteroidaceae	Bacteroides	NZ_AGXF00000000
Bacteroides cellulosilyticus CL02T12C19	Bacteroidetes	Bacteroidia	Bacteroidales	Bacteroidaceae	Bacteroides	NZ_AGXG00000000
Bacteroides dorei CL02T00C15	Bacteroidetes	Bacteroidia	Bacteroidales	Bacteroidaceae	Bacteroides	NZ_AGXH00000000
Bacteroides dorei CL02T12C06	Bacteroidetes	Bacteroidia	Bacteroidales	Bacteroidaceae	Bacteroides	NZ_AGXJ00000000
Bacteroides dorei CL03T12C01	Bacteroidetes	Bacteroidia	Bacteroidales	Bacteroidaceae	Bacteroides	NZ_AGXI00000000
Bacteroides faecis MAJ27	Bacteroidetes	Bacteroidia	Bacteroidales	Bacteroidaceae	Bacteroides	NZ_AGDG00000000
Bacteroides finegoldii CL09T03C10	Bacteroidetes	Bacteroidia	Bacteroidales	Bacteroidaceae	Bacteroides	NZ_AGXW00000000
Bacteroides fragilis CL03T00C08	Bacteroidetes	Bacteroidia	Bacteroidales	Bacteroidaceae	Bacteroides	NZ_AGXK00000000
Bacteroides fragilis CL03T12C07	Bacteroidetes	Bacteroidia	Bacteroidales	Bacteroidaceae	Bacteroides	NZ_AGXL00000000
Bacteroides fragilis CL05T00C42	Bacteroidetes	Bacteroidia	Bacteroidales	Bacteroidaceae	Bacteroides	NZ_AGXO00000000
Bacteroides fragilis CL05T12C13	Bacteroidetes	Bacteroidia	Bacteroidales	Bacteroidaceae	Bacteroides	NZ_AGXP00000000
Bacteroides fragilis CL07T00C01	Bacteroidetes	Bacteroidia	Bacteroidales	Bacteroidaceae	Bacteroides	NZ_AGXM00000000
Bacteroides fragilis CL07T12C05	Bacteroidetes	Bacteroidia	Bacteroidales	Bacteroidaceae	Bacteroides	NZ_AGXN00000000
Bacteroides fragilis HMW 610	Bacteroidetes	Bacteroidia	Bacteroidales	Bacteroidaceae	Bacteroides	NZ_AGXQ00000000
Bacteroides fragilis HMW 615	Bacteroidetes	Bacteroidia	Bacteroidales	Bacteroidaceae	Bacteroides	NZ_AGXR00000000
Bacteroides fragilis HMW 616	Bacteroidetes	Bacteroidia	Bacteroidales	Bacteroidaceae	Bacteroides	NZ_ALOB00000000
Bacteroides helcogenes P 36-108	Bacteroidetes	Bacteroidia	Bacteroidales	Bacteroidaceae	Bacteroides	NC_014933
Bacteroides nordii CL02T12C05	Bacteroidetes	Bacteroidia	Bacteroidales	Bacteroidaceae	Bacteroides	NZ_AGXS00000000
Bacteroides oleiciplenus YIT 12058	Bacteroidetes	Bacteroidia	Bacteroidales	Bacteroidaceae	Bacteroides	NZ_ADLF00000000
Bacteroides ovatus CL02T12C04	Bacteroidetes	Bacteroidia	Bacteroidales	Bacteroidaceae	Bacteroides	NZ_AGXT00000000
Bacteroides ovatus CL03T12C18	Bacteroidetes	Bacteroidia	Bacteroidales	Bacteroidaceae	Bacteroides	NZ_AGXU00000000
Bacteroides salanitronis DSM 18170	Bacteroidetes	Bacteroidia	Bacteroidales	Bacteroidaceae	Bacteroides	NC_015164
Bacteroides salyersiae CL02T12C01	Bacteroidetes	Bacteroidia	Bacteroidales	Bacteroidaceae	Bacteroides	NZ_AGXV00000000
Bacteroides sp. CF50	Bacteroidetes	Bacteroidia	Bacteroidales			NC_022526
Bacteroides uniformis CL03T00C23	Bacteroidetes	Bacteroidia	Bacteroidales	Bacteroidaceae	Bacteroides	NZ_AGXX00000000
Bacteroides uniformis CL03T12C37	Bacteroidetes	Bacteroidia	Bacteroidales	Bacteroidaceae	Bacteroides	NZ_AGXY00000000
Bacteroides vulgatus CL09T03C04	Bacteroidetes	Bacteroidia	Bacteroidales	Bacteroidaceae	Bacteroides	NZ_AGXZ00000000
Bacteroides xylanisolvens CL03T12C04	Bacteroidetes	Bacteroidia	Bacteroidales	Bacteroidaceae	Bacteroides	NZ_AGXE00000000
Parabacteroides distasonis CL03T12C09	Bacteroidetes	Bacteroidia	Bacteroidales	Porphyromonadaceae	Parabacteroides	NZ_AGZM00000000
Parabacteroides distasonis CL09T03C24	Bacteroidetes	Bacteroidia	Bacteroidales	Porphyromonadaceae	Parabacteroides	NZ_AGZN00000000
Parabacteroides goldsteinii CL02T12C30	Bacteroidetes	Bacteroidia	Bacteroidales	Porphyromonadaceae	Parabacteroides	NZ_AGZO00000000
Parabacteroides johnsonii CL02T12C29	Bacteroidetes	Bacteroidia	Bacteroidales	Porphyromonadaceae	Parabacteroides	NZ_AGZP00000000
Parabacteroides merdae CL03T12C32	Bacteroidetes	Bacteroidia	Bacteroidales	Porphyromonadaceae	Parabacteroides	NZ_AGZQ00000000
Parabacteroides merdae CL09T00C40	Bacteroidetes	Bacteroidia	Bacteroidales	Porphyromonadaceae	Parabacteroides	NZ_AJPU00000000
Parabacteroides sp. D25	Bacteroidetes	Bacteroidia	Bacteroidales	Porphyromonadaceae	Parabacteroides	NZ_ACUA00000000
Tannerella forsythia ATCC 43037	Bacteroidetes	Bacteroidia	Bacteroidales	Porphyromonadaceae	Tannerella	NC_016610
Dysgonomonas gadei ATCC BAA-286	Bacteroidetes	Bacteroidia	Bacteroidales	Porphyromonadaceae	Dysgonomonas	NZ_ADLV00000000
Bacteroides cellulosilyticus WH2	Bacteroidetes	Bacteroidia	Bacteroidales	Bacteroidaceae	Bacteroides	NZ_ATFI00000000
Barnesiella intestinihominis YIT 11860	Bacteroidetes	Bacteroidia	Bacteroidales	Porphyromonadaceae	Barnesiella	NZ_ADLE00000000
Lactobacillus reuteri DSM 20016	Firmicutes	Bacilli	Lactobacillales	Lactobacillaceae	Lactobacillus	NC_009513
Lactococcus lactis subsp. lactis Il1403	Firmicutes	Bacilli	Lactobacillales	Streptococcaceae	Lactococcus	NC_002662
Streptococcus thermophilus LMG 18311	Firmicutes	Bacilli	Lactobacillales	Streptococcaceae	Streptococcus	NC_006448
Streptococcus thermophilus CNRZ1066	Firmicutes	Bacilli	Lactobacillales	Streptococcaceae	Streptococcus	NC_006449
Lactobacillus delbrueckii subsp. bulgaricus ATCC 11842	Firmicutes	Bacilli	Lactobacillales	Lactobacillaceae	Lactobacillus	NC_008054
Lactobacillus casei ATCC 334	Firmicutes	Bacilli	Lactobacillales	Lactobacillaceae	Lactobacillus	NC_008526
Lactococcus lactis subsp. cremoris SK11	Firmicutes	Bacilli	Lactobacillales	Streptococcaceae	Lactococcus	NC_008527
Streptococcus thermophilus LMD-9	Firmicutes	Bacilli	Lactobacillales	Streptococcaceae	Streptococcus	NC_008532
Lactococcus lactis subsp. cremoris MG1363	Firmicutes	Bacilli	Lactobacillales	Streptococcaceae	Lactococcus	NC_009004
Streptococcus infantarius subsp. infantarius ATCC BAA-102	Firmicutes	Bacilli	Lactobacillales	Streptococcaceae	Streptococcus	NZ_ABJK00000000
Bacillus cereus AH187	Firmicutes	Bacilli	Bacillales	Bacillaceae	Bacillus	NC_011658
Bacillus cereus G9842	Firmicutes	Bacilli	Bacillales	Bacillaceae	Bacillus	NC_011772
Enterococcus faecalis PC1.1	Firmicutes	Bacilli	Lactobacillales	Enterococcaceae	Enterococcus	NZ_ADKN00000000
Enterococcus faecium PC4.1	Firmicutes	Bacilli	Lactobacillales	Enterococcaceae	Enterococcus	NZ_ADMM00000000
Enterococcus faecalis TX0104	Firmicutes	Bacilli	Lactobacillales	Enterococcaceae	Enterococcus	NZ_ACGL00000000
Enterococcus faecalis TX1322	Firmicutes	Bacilli	Lactobacillales	Enterococcaceae	Enterococcus	NZ_ACGM00000000
Enterococcus faecalis TX2134	Firmicutes	Bacilli	Lactobacillales	Enterococcaceae	Enterococcus	NZ_AEBW00000000
Enterococcus faecalis V583	Firmicutes	Bacilli	Lactobacillales	Enterococcaceae	Enterococcus	NC_004668
Enterococcus faecalis X98	Firmicutes	Bacilli	Lactobacillales	Enterococcaceae	Enterococcus	NZ_ACAW00000000
Enterococcus faecium 1_141_733	Firmicutes	Bacilli	Lactobacillales	Enterococcaceae	Enterococcus	NZ_ACAZ00000000
Enterococcus faecium 1_231_501	Firmicutes	Bacilli	Lactobacillales	Enterococcaceae	Enterococcus	NZ_ACAY00000000
Enterococcus faecium Com12	Firmicutes	Bacilli	Lactobacillales	Enterococcaceae	Enterococcus	NZ_ACBC00000000
Enterococcus faecium Com15	Firmicutes	Bacilli	Lactobacillales	Enterococcaceae	Enterococcus	NZ_ACBD00000000
Enterococcus faecium DO	Firmicutes	Bacilli	Lactobacillales	Enterococcaceae	Enterococcus	NZ_AAAK00000000
Enterococcus faecium E1071	Firmicutes	Bacilli	Lactobacillales	Enterococcaceae	Enterococcus	NZ_ABQI00000000
Enterococcus faecium TX1330	Firmicutes	Bacilli	Lactobacillales	Enterococcaceae	Enterococcus	NZ_ACHL00000000
Lactobacillus acidophilus ATCC 4796	Firmicutes	Bacilli	Lactobacillales	Lactobacillaceae	Lactobacillus	NZ_ACHN00000000
Lactobacillus acidophilus NCFM	Firmicutes	Bacilli	Lactobacillales	Lactobacillaceae	Lactobacillus	NC_006814
Lactobacillus amylolyticus DSM 11664	Firmicutes	Bacilli	Lactobacillales	Lactobacillaceae	Lactobacillus	NZ_ADNY00000000
Lactobacillus antri DSM 16041	Firmicutes	Bacilli	Lactobacillales	Lactobacillaceae	Lactobacillus	NZ_ACLL00000000
Lactobacillus brevis subsp. gravesensis ATCC 27305	Firmicutes	Bacilli	Lactobacillales	Lactobacillaceae	Lactobacillus	NZ_ACGG00000000
Lactobacillus buchneri ATCC 11577	Firmicutes	Bacilli	Lactobacillales	Lactobacillaceae	Lactobacillus	NZ_ACGH00000000
Lactobacillus casei BL23	Firmicutes	Bacilli	Lactobacillales	Lactobacillaceae	Lactobacillus	NC_010999
Lactobacillus crispatus 125-2-CHN	Firmicutes	Bacilli	Lactobacillales	Lactobacillaceae	Lactobacillus	NZ_ACPV00000000
Lactobacillus delbrueckii subsp. bulgaricus ND02	Firmicutes	Bacilli	Lactobacillales	Lactobacillaceae	Lactobacillus	NC_014727
Lactobacillus fermentum ATCC 14931	Firmicutes	Bacilli	Lactobacillales	Lactobacillaceae	Lactobacillus	NZ_ACGI00000000
Lactobacillus fermentum IFO 3956	Firmicutes	Bacilli	Lactobacillales	Lactobacillaceae	Lactobacillus	NC_010610
Lactobacillus gasseri ATCC 33323	Firmicutes	Bacilli	Lactobacillales	Lactobacillaceae	Lactobacillus	NC_008530
Lactobacillus helveticus DSM 20075	Firmicutes	Bacilli	Lactobacillales	Lactobacillaceae	Lactobacillus	NZ_ACLM00000000
Lactobacillus hilgardii ATCC 8290	Firmicutes	Bacilli	Lactobacillales	Lactobacillaceae	Lactobacillus	NZ_ACGP00000000
Lactobacillus johnsonii NCC 533	Firmicutes	Bacilli	Lactobacillales	Lactobacillaceae	Lactobacillus	NC_005362
Lactobacillus paracasei subsp. paracasei 8700_2	Firmicutes	Bacilli	Lactobacillales	Lactobacillaceae	Lactobacillus	NZ_ABQV00000000
Lactobacillus paracasei subsp. paracasei ATCC 25302	Firmicutes	Bacilli	Lactobacillales	Lactobacillaceae	Lactobacillus	NZ_ACGY00000000
Lactobacillus plantarum subsp. plantarum ATCC 14917	Firmicutes	Bacilli	Lactobacillales	Lactobacillaceae	Lactobacillus	NZ_ACGZ00000000
Lactobacillus plantarum JDM1	Firmicutes	Bacilli	Lactobacillales	Lactobacillaceae	Lactobacillus	NC_012984
Lactobacillus reuteri 100-23	Firmicutes	Bacilli	Lactobacillales	Lactobacillaceae	Lactobacillus	NZ_AAPZ00000000
Lactobacillus reuteri CF48-3A	Firmicutes	Bacilli	Lactobacillales	Lactobacillaceae	Lactobacillus	NZ_ACHG00000000
Lactobacillus reuteri JCM 1112	Firmicutes	Bacilli	Lactobacillales	Lactobacillaceae	Lactobacillus	NC_010609
Lactobacillus reuteri MM2-3	Firmicutes	Bacilli	Lactobacillales	Lactobacillaceae	Lactobacillus	NZ_ACLB00000000
Lactobacillus reuteri MM4-1A	Firmicutes	Bacilli	Lactobacillales	Lactobacillaceae	Lactobacillus	NZ_ACGX00000000
Lactobacillus reuteri SD2112	Firmicutes	Bacilli	Lactobacillales	Lactobacillaceae	Lactobacillus	NC_015697
Lactobacillus rhamnosus GG	Firmicutes	Bacilli	Lactobacillales	Lactobacillaceae	Lactobacillus	NC_013198
Lactobacillus rhamnosus HN001	Firmicutes	Bacilli	Lactobacillales	Lactobacillaceae	Lactobacillus	NZ_ABWJ00000000
Lactobacillus rhamnosus LMS2-1	Firmicutes	Bacilli	Lactobacillales	Lactobacillaceae	Lactobacillus	NZ_ACIZ00000000
Lactobacillus ruminis ATCC 25644	Firmicutes	Bacilli	Lactobacillales	Lactobacillaceae	Lactobacillus	NZ_ACGS00000000
Lactobacillus salivarius ATCC 11741	Firmicutes	Bacilli	Lactobacillales	Lactobacillaceae	Lactobacillus	NZ_ACGT00000000
Lactobacillus salivarius UCC118	Firmicutes	Bacilli	Lactobacillales	Lactobacillaceae	Lactobacillus	NC_007929
Lactobacillus ultunensis DSM 16047	Firmicutes	Bacilli	Lactobacillales	Lactobacillaceae	Lactobacillus	NZ_ACGU00000000
Leuconostoc mesenteroides subsp. cremoris ATCC 19254	Firmicutes	Bacilli	Lactobacillales	Leuconostocaceae	Leuconostoc	NZ_ACKV00000000
Listeria grayi DSM 20601	Firmicutes	Bacilli	Bacillales	Listeriaceae	Listeria	NZ_ACCR00000000
Listeria monocytogenes F6900	Firmicutes	Bacilli	Bacillales	Listeriaceae	Listeria	NZ_AARU00000000
Listeria monocytogenes Finland 1988	Firmicutes	Bacilli	Bacillales	Listeriaceae	Listeria	NZ_AART00000000
Listeria monocytogenes FSL J1-175	Firmicutes	Bacilli	Bacillales	Listeriaceae	Listeria	NZ_AARK00000000
Listeria monocytogenes FSL J1-194	Firmicutes	Bacilli	Bacillales	Listeriaceae	Listeria	NZ_AARJ00000000
Listeria monocytogenes FSL J2-003	Firmicutes	Bacilli	Bacillales	Listeriaceae	Listeria	NZ_AARM00000000
Listeria monocytogenes FSL J2-064	Firmicutes	Bacilli	Bacillales	Listeriaceae	Listeria	NZ_AARO00000000
Listeria monocytogenes FSL J2-071	Firmicutes	Bacilli	Bacillales	Listeriaceae	Listeria	NZ_AARN00000000
Listeria monocytogenes FSL N1-017	Firmicutes	Bacilli	Bacillales	Listeriaceae	Listeria	NZ_AARP00000000
Listeria monocytogenes FSL N3-165	Firmicutes	Bacilli	Bacillales	Listeriaceae	Listeria	NZ_AARQ00000000
Listeria monocytogenes FSL R2-503	Firmicutes	Bacilli	Bacillales	Listeriaceae	Listeria	NZ_AARR00000000
Listeria monocytogenes FSL R2-561	Firmicutes	Bacilli	Bacillales	Listeriaceae	Listeria	NZ_AARS00000000
Listeria monocytogenes HPB2262	Firmicutes	Bacilli	Bacillales	Listeriaceae	Listeria	NZ_AATL00000000
Listeria monocytogenes J0161	Firmicutes	Bacilli	Bacillales	Listeriaceae	Listeria	NZ_AARW00000000
Listeria monocytogenes J2818	Firmicutes	Bacilli	Bacillales	Listeriaceae	Listeria	NZ_AARX00000000
Listeria monocytogenes LO28	Firmicutes	Bacilli	Bacillales	Listeriaceae	Listeria	NZ_AARY00000000
Listeria monocytogenes serotype 4b str. F2365	Firmicutes	Bacilli	Bacillales	Listeriaceae	Listeria	NC_002973
Listeria monocytogenes serotype 4b str. H7858	Firmicutes	Bacilli	Bacillales	Listeriaceae	Listeria	NZ_AADR00000000
Paenibacillus sp. HGF5	Firmicutes	Bacilli	Bacillales	Paenibacillaceae	Paenibacillus	NZ_AEXS00000000
Paenibacillus sp. HGF7	Firmicutes	Bacilli	Bacillales	Paenibacillaceae	Paenibacillus	NZ_AFDH00000000
Pediococcus acidilactici 7_4	Firmicutes	Bacilli	Lactobacillales	Lactobacillaceae	Pediococcus	NZ_ACXB00000000
Pediococcus acidilactici DSM 20284	Firmicutes	Bacilli	Lactobacillales	Lactobacillaceae	Pediococcus	NZ_AEEG00000000
Streptococcus sp. 2_1_36FAA	Firmicutes	Bacilli	Lactobacillales	Streptococcaceae	Streptococcus	NZ_ACOI00000000
Streptococcus anginosus 1_2_62CV	Firmicutes	Bacilli	Lactobacillales	Streptococcaceae	Streptococcus	NZ_ADME00000000
Streptococcus equinus ATCC 9812	Firmicutes	Bacilli	Lactobacillales	Streptococcaceae	Streptococcus	NZ_AEVB00000000
Weissella paramesenteroides ATCC 33313	Firmicutes	Bacilli	Lactobacillales	Leuconostocaceae	Weissella	NZ_ACKU00000000
Bacillus sp. 7_6_55CFAA_CT2	Firmicutes	Bacilli	Bacillales	Bacillaceae	Bacillus	NZ_ACWE00000000
Bacillus smithii 7_3_47FAA	Firmicutes	Bacilli	Bacillales	Bacillaceae	Bacillus	NZ_ACWF00000000
Enterococcus faecalis 62	Firmicutes	Bacilli	Lactobacillales	Enterococcaceae	Enterococcus	NC_017312
Enterococcus faecalis OG1RF	Firmicutes	Bacilli	Lactobacillales	Enterococcaceae	Enterococcus	NC_017316
Enterococcus saccharolyticus 30_1	Firmicutes	Bacilli	Lactobacillales	Enterococcaceae	Enterococcus	NZ_ADLY00000000
Lactobacillus sp. 7_1_47FAA	Firmicutes	Bacilli	Lactobacillales	Lactobacillaceae	Lactobacillus	NZ_ACWR00000000
Lactobacillus delbrueckii subsp. bulgaricus 2038	Firmicutes	Bacilli	Lactobacillales	Lactobacillaceae	Lactobacillus	NC_017469
Lactobacillus fermentum CECT 5716	Firmicutes	Bacilli	Lactobacillales	Lactobacillaceae	Lactobacillus	NC_017465
Lactobacillus johnsonii DPC 6026	Firmicutes	Bacilli	Lactobacillales	Lactobacillaceae	Lactobacillus	NC_017477
Lactobacillus rhamnosus Lc 705	Firmicutes	Bacilli	Lactobacillales	Lactobacillaceae	Lactobacillus	NC_013199
Lactobacillus salivarius CECT 5713	Firmicutes	Bacilli	Lactobacillales	Lactobacillaceae	Lactobacillus	NC_017481
Listeria monocytogenes L99	Firmicutes	Bacilli	Bacillales	Listeriaceae	Listeria	NC_017529
Enterococcus faecalis TX1302	Firmicutes	Bacilli	Lactobacillales	Enterococcaceae	Enterococcus	NZ_AEBK00000000
Enterococcus faecalis TX1341	Firmicutes	Bacilli	Lactobacillales	Enterococcaceae	Enterococcus	NZ_AECF00000000
Enterococcus faecalis TX1342	Firmicutes	Bacilli	Lactobacillales	Enterococcaceae	Enterococcus	NZ_AEBJ00000000
Enterococcus faecalis TX1346	Firmicutes	Bacilli	Lactobacillales	Enterococcaceae	Enterococcus	NZ_AEBI00000000
Enterococcus faecalis TX1467	Firmicutes	Bacilli	Lactobacillales	Enterococcaceae	Enterococcus	NZ_AFBS00000000
Enterococcus faecalis TX2137	Firmicutes	Bacilli	Lactobacillales	Enterococcaceae	Enterococcus	NZ_AEBQ00000000
Enterococcus faecalis TX4244	Firmicutes	Bacilli	Lactobacillales	Enterococcaceae	Enterococcus	NZ_AEBH00000000
Lactobacillus delbrueckii subsp. lactis DSM 20072	Firmicutes	Bacilli	Lactobacillales	Lactobacillaceae	Lactobacillus	NZ_AEXU00000000
Lactobacillus rhamnosus ATCC 21052	Firmicutes	Bacilli	Lactobacillales	Lactobacillaceae	Lactobacillus	NZ_AFZY00000000
Listeria innocua ATCC 33091	Firmicutes	Bacilli	Bacillales	Listeriaceae	Listeria	NZ_AGCN00000000
Lactobacillus rhamnosus GG	Firmicutes	Bacilli	Lactobacillales	Lactobacillaceae	Lactobacillus	NC_013198
Enterococcus sp. 7L76	Firmicutes	Bacilli	Lactobacillales	Enterococcaceae	Enterococcus	NC_021023
Blautia hydrogenotrophica DSM 10507	Firmicutes	Clostridia	Clostridiales	IncertaeSedisXIV	Blautia	NZ_ACBZ00000000
Bryantella formatexigens DSM 14469	Firmicutes	Clostridia	Clostridiales	Lachnospiraceae	Bryantella	NZ_ACCL00000000
Clostridium scindens ATCC 35704	Firmicutes	Clostridia	Clostridiales	Clostridiaceae	Clostridium	NZ_ABFY00000000
Clostridium spiroforme DSM 1552	Firmicutes	Clostridia	Clostridiales	Clostridiaceae	Clostridium	NZ_ABIK00000000
Dorea longicatena DSM 13814	Firmicutes	Clostridia	Clostridiales	Lachnospiraceae	Dorea	NZ_AAXB00000000
Eubacterium eligens ATCC 27750	Firmicutes	Clostridia	Clostridiales	Eubacteriaceae	Eubacterium	NC_012778
Eubacterium rectale ATCC 33656	Firmicutes	Clostridia	Clostridiales	Eubacteriaceae	Eubacterium	NC_012781
Faecalibacterium prausnitzii A2-165	Firmicutes	Clostridia	Clostridiales	Ruminococcaceae	Faecalibacterium	NZ_ACOP00000000
Faecalibacterium prausnitzii M21/2	Firmicutes	Clostridia	Clostridiales	Ruminococcaceae	Faecalibacterium	NZ_ABED00000000
Ruminococcus obeum ATCC 29174	Firmicutes	Clostridia	Clostridiales	Ruminococcaceae	Ruminococcus	NZ_AAVO00000000
Ruminococcus torques ATCC 27756	Firmicutes	Clostridia	Clostridiales	Ruminococcaceae	Ruminococcus	NZ_AAVP00000000
Clostridium bolteae ATCC BAA-613	Firmicutes	Clostridia	Clostridiales	Clostridiaceae	Clostridium	NZ_ABCC00000000
Clostridium sporogenes ATCC 15579	Firmicutes	Clostridia	Clostridiales	Clostridiaceae	Clostridium	NZ_ABKW00000000
Clostridium asparagiforme DSM 15981	Firmicutes	Clostridia	Clostridiales	Clostridiaceae	Clostridium	NZ_ACCJ00000000
Ruminococcus lactaris ATCC 29176	Firmicutes	Clostridia	Clostridiales	Ruminococcaceae	Ruminococcus	NZ_ABOU00000000
Anaerococcus hydrogenalis DSM 7454	Firmicutes	Clostridia	Clostridiales	IncertaeSedisXI	Anaerococcus	NZ_ABXA00000000
Pseudoflavonifractor capillosus ATCC 29799	Firmicutes	Clostridia	Clostridiales		Pseudoflavonifractor	NZ_AAXG00000000
Anaerotruncus colihominis DSM 17241	Firmicutes	Clostridia	Clostridiales	Ruminococcaceae	Anaerotruncus	NZ_ABGD00000000
Coprococcus comes ATCC 27758	Firmicutes	Clostridia	Clostridiales	Lachnospiraceae	Coprococcus	NZ_ABVR00000000
Blautia hansenii DSM 20583	Firmicutes	Clostridia	Clostridiales	IncertaeSedisXIV	Blautia	NZ_ABYU00000000
Ruminococcus gnavus ATCC 29149	Firmicutes	Clostridia	Clostridiales	Ruminococcaceae	Ruminococcus	NZ_AAYG00000000
Anaerofustis stercorihominis DSM 17244	Firmicutes	Clostridia	Clostridiales	Eubacteriaceae	Anaerofustis	NZ_ABIL00000000
Anaerostipes caccae DSM 14662	Firmicutes	Clostridia	Clostridiales	Lachnospiraceae	Anaerostipes	NZ_ABAX00000000
Butyrivibrio crossotus DSM 2876	Firmicutes	Clostridia	Clostridiales	Lachnospiraceae	Butyrivibrio	NZ_ABWN00000000
Eubacterium ventriosum ATCC 27560	Firmicutes	Clostridia	Clostridiales	Eubacteriaceae	Eubacterium	NZ_AAVL00000000
Clostridium sp. L2-50	Firmicutes	Clostridia	Clostridiales	Clostridiaceae	Clostridium	NZ_AAYW00000000
Eubacterium dolichum DSM 3991	Firmicutes	Clostridia	Clostridiales	Eubacteriaceae	Eubacterium	NZ_ABAW00000000
Clostridium leptum DSM 753	Firmicutes	Clostridia	Clostridiales	Clostridiaceae	Clostridium	NZ_ABCB00000000
Parvimonas micra ATCC 33270	Firmicutes	Clostridia		IncertaeSedisXI	Parvimonas	NZ_ABEE00000000
Coprococcus eutactus ATCC 27759	Firmicutes	Clostridia	Clostridiales	Lachnospiraceae	Coprococcus	NZ_ABEY00000000
Clostridium bartlettii DSM 16795	Firmicutes	Clostridia	Clostridiales	Clostridiaceae	Clostridium	NZ_ABEZ00000000
Clostridium ramosum DSM 1402	Firmicutes	Clostridia	Clostridiales	Clostridiaceae	Clostridium	NZ_ABFX00000000
Clostridium sp. SS2/1	Firmicutes	Clostridia	Clostridiales	Clostridiaceae	Clostridium	NZ_ABGC00000000
Dorea formicigenerans ATCC 27755	Firmicutes	Clostridia	Clostridiales	Lachnospiraceae	Dorea	NZ_AAXA00000000
Clostridium nexile DSM 1787	Firmicutes	Clostridia	Clostridiales	Clostridiaceae	Clostridium	NZ_ABWO00000000
Clostridium hylemonae DSM 15053	Firmicutes	Clostridia	Clostridiales	Clostridiaceae	Clostridium	NZ_ABYI00000000
Roseburia intestinalis L1-82	Firmicutes	Clostridia	Clostridiales	Lachnospiraceae	Roseburia	NZ_ABYJ00000000
Eubacterium biforme DSM 3989	Firmicutes	Clostridia	Clostridiales	Eubacteriaceae	Eubacterium	NZ_ABYT00000000
Clostridium methylpentosum DSM 5476	Firmicutes	Clostridia	Clostridiales	Clostridiaceae	Clostridium	NZ_ACEC00000000
Eubacterium hallii DSM 3353	Firmicutes	Clostridia	Clostridiales	Eubacteriaceae	Eubacterium	NZ_ACEP00000000
Clostridium hiranonis DSM 13275	Firmicutes	Clostridia	Clostridiales	Clostridiaceae	Clostridium	NZ_ABWP00000000
Subdoligranulum variabile DSM 15176	Firmicutes	Clostridia		Ruminococcaceae	Subdoligranulum	NZ_ACBY00000000
Clostridium sp. M62/1	Firmicutes	Clostridia	Clostridiales	Lachnospiraceae	Robinsoniella	NZ_ACFX00000000
Clostridium symbiosum	Firmicutes	Clostridia	Clostridiales	Clostridiaceae	Clostridium	NC_Csymbiosum
Eubacterium rectale DSM17629	Firmicutes	Clostridia	Clostridiales	Eubacteriaceae	Eubacterium	NC_Erectale_DSM17629
M23A	Firmicutes	Clostridia				NC_M23A
Ruminococcus bromiiL263	Firmicutes	Clostridia	Clostridiales	Ruminococcaceae	Ruminococcus	NC_RbromiiL263
Anaerostipes sp. 3_2_56FAA	Firmicutes	Clostridia	Clostridiales	Lachnospiraceae	Anaerostipes	NZ_ACWB00000000
Bacteroides pectinophilus ATCC 43243	Firmicutes	Clostridia	Clostridiales			NZ_ABVQ00000000
Clostridiales bacterium 1_7_47FAA	Firmicutes	Clostridia	Clostridiales			NZ_ABQR00000000
Clostridium sp. 7_2_43FAA	Firmicutes	Clostridia	Clostridiales	Clostridiaceae	Clostridium	NZ_ACDK00000000
Clostridium sp. D5	Firmicutes	Clostridia	Clostridiales	Clostridiaceae	Clostridium	NZ_ADBG00000000
Clostridium difficile CD196	Firmicutes	Clostridia	Clostridiales	Clostridiaceae	Clostridium	NC_013315
Clostridium difficile NAP07	Firmicutes	Clostridia	Clostridiales	Clostridiaceae	Clostridium	NZ_ADVM00000000
Clostridium difficile NAP08	Firmicutes	Clostridia	Clostridiales	Clostridiaceae	Clostridium	NZ_ADNX00000000
Clostridium difficile R20291	Firmicutes	Clostridia	Clostridiales	Clostridiaceae	Clostridium	NC_013316
Clostridium hathewayi DSM 13479	Firmicutes	Clostridia	Clostridiales	Clostridiaceae	Clostridium	NZ_ACIO00000000
Clostridium sp. HGF2	Firmicutes	Clostridia	Clostridiales	Clostridiaceae	Clostridium	NZ_AENW00000000
Clostridium sp. SY8519	Firmicutes	Clostridia	Clostridiales	Clostridiaceae	Clostridium	NC_015737
Clostridium symbiosum WAL-14673	Firmicutes	Clostridia	Clostridiales	Clostridiaceae	Clostridium	NZ_ADLR00000000
Eubacterium siraeum DSM 15702	Firmicutes	Clostridia	Clostridiales	Eubacteriaceae	Eubacterium	NZ_ABCA00000000
Faecalibacterium cf. prausnitzii KLE1255	Firmicutes	Clostridia	Clostridiales	Ruminococcaceae	Faecalibacterium	NZ_AECU00000000
Finegoldia magna ATCC 29328	Firmicutes	Clostridia	Clostridiales	IncertaeSedisXI	Finegoldia	NC_010376
Lachnospiraceae bacterium 1_1_57FAA	Firmicutes	Clostridia	Clostridiales	Lachnospiraceae		NZ_ACTM00000000
Lachnospiraceae bacterium 1_4_56FAA	Firmicutes	Clostridia	Clostridiales	Lachnospiraceae		NZ_ACTN00000000
Lachnospiraceae bacterium 2_1_46FAA	Firmicutes	Clostridia	Clostridiales	Lachnospiraceae		NZ_ADLB00000000
Lachnospiraceae bacterium 2_1_58FAA	Firmicutes	Clostridia	Clostridiales	Lachnospiraceae		NZ_ACTO00000000
Lachnospiraceae bacterium 3_1_46FAA	Firmicutes	Clostridia	Clostridiales	Lachnospiraceae		NZ_ACWP00000000
Lachnospiraceae bacterium 3_1_57FAA_CT1	Firmicutes	Clostridia	Clostridiales	Lachnospiraceae		NZ_ACTP00000000
Lachnospiraceae bacterium 4_1_37FAA	Firmicutes	Clostridia	Clostridiales	Lachnospiraceae		NZ_ADCR00000000
Lachnospiraceae bacterium 5_1_57FAA	Firmicutes	Clostridia	Clostridiales	Lachnospiraceae		NZ_ACTR00000000
Lachnospiraceae bacterium 5_1_63FAA	Firmicutes	Clostridia	Clostridiales	Lachnospiraceae		NZ_ACTS00000000
Lachnospiraceae bacterium 6_1_63FAA	Firmicutes	Clostridia	Clostridiales	Lachnospiraceae		NZ_ACTV00000000
Lachnospiraceae bacterium 8_1_57FAA	Firmicutes	Clostridia	Clostridiales	Lachnospiraceae		NZ_ACWQ00000000
Lachnospiraceae bacterium 9_1_43BFAA	Firmicutes	Clostridia	Clostridiales	Lachnospiraceae		NZ_ACTX00000000
Roseburia inulinivorans DSM 16841	Firmicutes	Clostridia	Clostridiales	Lachnospiraceae	Roseburia	NZ_ACFY00000000
Ruminococcaceae bacterium D16	Firmicutes	Clostridia	Clostridiales	Ruminococcaceae		NZ_ADDX00000000
Ruminococcus sp. 5_1_39BFAA	Firmicutes	Clostridia	Clostridiales	Ruminococcaceae	Ruminococcus	NZ_ACII00000000
Clostridium sp. 7_3_54FAA	Firmicutes	Clostridia	Clostridiales	Clostridiaceae	Clostridium	NZ_ACWK00000000
Clostridium citroniae WAL-17108	Firmicutes	Clostridia	Clostridiales	Clostridiaceae	Clostridium	NZ_ADLJ00000000
Clostridium clostridioforme 2_1_49FAA	Firmicutes	Clostridia	Clostridiales	Clostridiaceae	Clostridium	NZ_ADLL00000000
Clostridium hathewayi WAL-18680	Firmicutes	Clostridia	Clostridiales	Clostridiaceae	Clostridium	NZ_ADLN00000000
Dorea formicigenerans 4_6_53AFAA	Firmicutes	Clostridia	Clostridiales	Lachnospiraceae	Dorea	NZ_ADLU00000000
Eubacterium sp. 3_1_31	Firmicutes	Clostridia	Clostridiales	Eubacteriaceae	Eubacterium	NZ_ACTL00000000
Flavonifractor plautii ATCC 29863	Firmicutes	Clostridia	Clostridiales		Flavonifractor	NZ_AGCK00000000
Lachnospiraceae bacterium 7_1_58FAA	Firmicutes	Clostridia	Clostridiales	Lachnospiraceae		NZ_ACTW00000000
Roseburia hominis A2-183	Firmicutes	Clostridia	Clostridiales	Lachnospiraceae	Roseburia	NC_015977
Subdoligranulum sp. 4_3_54A2FAA	Firmicutes	Clostridia		Ruminococcaceae	Subdoligranulum	NZ_ACWW00000000
Anaerostipes hadrus DSM 3319	Firmicutes	Clostridia	Clostridiales	Lachnospiraceae	Anaerostipes	NZ_AMEY00000000
Clostridium celatum DSM 1785	Firmicutes	Clostridia	Clostridiales	Clostridiaceae	Clostridium	NZ_AMEZ00000000
Clostridium difficile 70-100-2010	Firmicutes	Clostridia	Clostridiales	Clostridiaceae	Clostridium	NZ_AGAC00000000
Clostridium perfringens WAL-14572	Firmicutes	Clostridia	Clostridiales	Clostridiaceae	Clostridium	NZ_ADLP00000000
Clostridium symbiosum WAL-14163	Firmicutes	Clostridia	Clostridiales	Clostridiaceae	Clostridium	NZ_ADLQ00000000
Desulfitobacterium hafniense DP7	Firmicutes	Clostridia	Clostridiales	Peptococcaceae	Desulfitobacterium	NZ_AFZX00000000
Butyrivibrio fibrisolvens 16/4	Firmicutes	Clostridia	Clostridiales	Lachnospiraceae	Butyrivibrio	NC_021031
[Clostridium] cf. saccharolyticum K10	Firmicutes	Clostridia	Clostridiales	Clostridiaceae	Clostridium	NC_021047
Coprococcus catus GD/7	Firmicutes	Clostridia	Clostridiales	Lachnospiraceae	Coprococcus	NC_021009
Coprococcus sp. ART55/1	Firmicutes	Clostridia	Clostridiales	Lachnospiraceae	Coprococcus	NC_021018
[Eubacterium] cylindroides T2-87	Firmicutes	Clostridia	Clostridiales	Eubacteriaceae	Eubacterium	NC_021019
Eubacterium rectale DSM 17629	Firmicutes	Clostridia	Clostridiales	Eubacteriaceae	Eubacterium	NC_021010
Eubacterium rectale M104/1	Firmicutes	Clostridia	Clostridiales	Eubacteriaceae	Eubacterium	NC_021044
[Eubacterium] siraeum 70/3	Firmicutes	Clostridia	Clostridiales	Eubacteriaceae	Eubacterium	NC_021011
Faecalibacterium prausnitzii L2-6	Firmicutes	Clostridia	Clostridiales	Ruminococcaceae	Faecalibacterium	NC_021042
Faecalibacterium prausnitzii SL3/3	Firmicutes	Clostridia	Clostridiales	Ruminococcaceae	Faecalibacterium	NC_021020
Roseburia intestinalis M50/1	Firmicutes	Clostridia	Clostridiales	Lachnospiraceae	Roseburia	NC_021040
Roseburia intestinalis XB6B4	Firmicutes	Clostridia	Clostridiales	Lachnospiraceae	Roseburia	NC_021012
Ruminococcus champanellensis 18P13 = JCM 17042	Firmicutes	Clostridia	Clostridiales	Ruminococcaceae	Ruminococcus	NC_021039
Ruminococcus sp. SR1/5	Firmicutes	Clostridia	Clostridiales	Ruminococcaceae	Ruminococcus	NC_021014
[Eubacterium] siraeum V10Sc8a	Firmicutes	Clostridia	Clostridiales	Eubacteriaceae	Eubacterium	NC_021043
Catenibacterium mitsuokai DSM 15897	Firmicutes	Erysipelotrichi	Erysipelotrichales	Erysipelotrichaceae	Catenibacterium	NZ_ACCK00000000
Holdemania filiformis DSM 12042	Firmicutes	Erysipelotrichi	Erysipelotrichales	Erysipelotrichaceae	Holdemania	NZ_ACCF00000000
Coprobacillus sp. 29_1	Firmicutes	Erysipelotrichi	Erysipelotrichales	Erysipelotrichaceae	Coprobacillus	NZ_ADKX00000000
Coprobacillus sp. D7	Firmicutes	Erysipelotrichi	Erysipelotrichales	Erysipelotrichaceae	Coprobacillus	NZ_ACDT00000000
Erysipelotrichaceae bacterium 3_1_53	Firmicutes	Erysipelotrichi	Erysipelotrichales	Erysipelotrichaceae		NZ_ACTJ00000000
Erysipelotrichaceae bacterium 5_2_54FAA	Firmicutes	Erysipelotrichi	Erysipelotrichales	Erysipelotrichaceae		NZ_ACZW00000000
Turicibacter sp. HGF1	Firmicutes	Erysipelotrichi	Erysipelotrichales	Erysipelotrichaceae	Turicibacter	NZ_AEXQ00000000
Turicibacter sanguinis PC909	Firmicutes	Erysipelotrichi	Erysipelotrichales	Erysipelotrichaceae	Turicibacter	NZ_ADMN00000000
Coprobacillus sp. 3_3_56FAA	Firmicutes	Erysipelotrichi	Erysipelotrichales	Erysipelotrichaceae	Coprobacillus	NZ_ACWL00000000
Coprobacillus sp. 8_2_54BFAA	Firmicutes	Erysipelotrichi	Erysipelotrichales	Erysipelotrichaceae	Coprobacillus	NZ_ACTG00000000
Erysipelotrichaceae bacterium 2_2_44A	Firmicutes	Erysipelotrichi	Erysipelotrichales	Erysipelotrichaceae		NZ_ADCZ00000000
Erysipelotrichaceae bacterium 21_3	Firmicutes	Erysipelotrichi	Erysipelotrichales	Erysipelotrichaceae		NZ_ACTI00000000
Mitsuokella multacida DSM 20544	Firmicutes	Negativicutes	Selenomonadales	Veillonellaceae	Mitsuokella	NZ_ABWK00000000
Acidaminococcus sp. D21	Firmicutes	Negativicutes	Selenomonadales	Acidaminococcaceae	Acidaminococcus	NZ_ACGB00000000
Phascolarctobacterium sp. YIT 12067	Firmicutes	Negativicutes	Selenomonadales	Acidaminococcaceae	Phascolarctobacterium	NZ_AEVN00000000
Veillonella sp. 3_1_44	Firmicutes	Negativicutes	Selenomonadales	Veillonellaceae	Veillonella	NZ_ADCV00000000
Veillonella sp. 6_1_27	Firmicutes	Negativicutes	Selenomonadales	Veillonellaceae	Veillonella	NZ_ADCW00000000
Veillonella parvula DSM 2008	Firmicutes	Negativicutes	Selenomonadales	Veillonellaceae	Veillonella	NC_013520
Acidaminococcus intestini RyC-MR95	Firmicutes	Negativicutes	Selenomonadales	Acidaminococcaceae	Acidaminococcus	NC_016077
Dialister succinatiphilus YIT 11850	Firmicutes	Negativicutes	Selenomonadales	Veillonellaceae	Dialister	NZ_ADLT00000000
Megamonas funiformis YIT 11815	Firmicutes	Negativicutes	Selenomonadales	Veillonellaceae	Megamonas	NZ_ADMB00000000
Megamonas hypermegale ART12/1	Firmicutes	Negativicutes	Selenomonadales	Veillonellaceae	Megamonas	NC_021041
Fusobacterium sp. 4_1_13	Fusobacteria	Fusobacteria	Fusobacteriales	Fusobacteriaceae	Fusobacterium	NZ_ACDE00000000
Fusobacterium varium ATCC 27725	Fusobacteria	Fusobacteria	Fusobacteriales	Fusobacteriaceae	Fusobacterium	NZ_ACIE00000000
Fusobacterium sp. 1_1_41FAA	Fusobacteria	Fusobacteria	Fusobacteriales	Fusobacteriaceae	Fusobacterium	NZ_ADGG00000000
Fusobacterium sp. 11_3_2	Fusobacteria	Fusobacteria	Fusobacteriales	Fusobacteriaceae	Fusobacterium	NZ_ACUO00000000
Fusobacterium sp. 2_1_31	Fusobacteria	Fusobacteria	Fusobacteriales	Fusobacteriaceae	Fusobacterium	NZ_ACDC00000000
Fusobacterium sp. 21_1A	Fusobacteria	Fusobacteria	Fusobacteriales	Fusobacteriaceae	Fusobacterium	NZ_ADEE00000000
Fusobacterium sp. 3_1_27	Fusobacteria	Fusobacteria	Fusobacteriales	Fusobacteriaceae	Fusobacterium	NZ_ADGF00000000
Fusobacterium sp. 3_1_33	Fusobacteria	Fusobacteria	Fusobacteriales	Fusobacteriaceae	Fusobacterium	NZ_ACQE00000000
Fusobacterium sp. 3_1_36A2	Fusobacteria	Fusobacteria	Fusobacteriales	Fusobacteriaceae	Fusobacterium	NZ_ACPU00000000
Fusobacterium sp. 3_1_5R	Fusobacteria	Fusobacteria	Fusobacteriales	Fusobacteriaceae	Fusobacterium	NZ_ACDD00000000
Fusobacterium sp. 7_1	Fusobacteria	Fusobacteria	Fusobacteriales	Fusobacteriaceae	Fusobacterium	NZ_ACDF00000000
Fusobacterium sp. D11	Fusobacteria	Fusobacteria	Fusobacteriales	Fusobacteriaceae	Fusobacterium	NZ_ACDS00000000
Fusobacterium sp. D12	Fusobacteria	Fusobacteria	Fusobacteriales	Fusobacteriaceae	Fusobacterium	NZ_ACDG00000000
Fusobacterium gonidiaformans ATCC 25563	Fusobacteria	Fusobacteria	Fusobacteriales	Fusobacteriaceae	Fusobacterium	NZ_ACET00000000
Fusobacterium mortiferum ATCC 9817	Fusobacteria	Fusobacteria	Fusobacteriales	Fusobacteriaceae	Fusobacterium	NZ_ACDB00000000
Fusobacterium ulcerans ATCC 49185	Fusobacteria	Fusobacteria	Fusobacteriales	Fusobacteriaceae	Fusobacterium	NZ_ACDH00000000
Fusobacterium sp. 12_1B	Fusobacteria	Fusobacteria	Fusobacteriales	Fusobacteriaceae	Fusobacterium	NZ_AGWJ00000000
Fusobacterium necrophorum subsp. funduliforme 1_1_36S	Fusobacteria	Fusobacteria	Fusobacteriales	Fusobacteriaceae	Fusobacterium	NZ_ADLZ00000000
Fusobacterium nucleatum subsp. animalis ATCC 51191	Fusobacteria	Fusobacteria	Fusobacteriales	Fusobacteriaceae	Fusobacterium	NZ_AFQD00000000
Burkholderia oklahomensis EO147	Proteobacteria	Betaproteobacteria	Burkholderiales	Burkholderiaceae	Burkholderia	NZ_ABBF00000000
Burkholderiales bacterium 1_1_47	Proteobacteria	Betaproteobacteria	Burkholderiales			NZ_ADCQ00000000
Laribacter hongkongensis HLHK9	Proteobacteria	Betaproteobacteria	Neisseriales	Neisseriaceae	Laribacter	NC_012559
Neisseria macacae ATCC 33926	Proteobacteria	Betaproteobacteria	Neisseriales	Neisseriaceae	Neisseria	NZ_AFQE00000000
Oxalobacter formigenes HOxBLS	Proteobacteria	Betaproteobacteria	Burkholderiales	Oxalobacteraceae	Oxalobacter	NZ_ACDP00000000
Oxalobacter formigenes OXCC13	Proteobacteria	Betaproteobacteria	Burkholderiales	Oxalobacteraceae	Oxalobacter	NZ_ACDQ00000000
Parasutterella excrementihominis YIT 11859	Proteobacteria	Betaproteobacteria	Burkholderiales	Sutterellaceae	Parasutterella	NZ_AFBP00000000
Ralstonia sp. 5_7_47FAA	Proteobacteria	Betaproteobacteria	Burkholderiales	Burkholderiaceae	Ralstonia	NZ_ACUF00000000
Sutterella wadsworthensis 3_1_45B	Proteobacteria	Betaproteobacteria	Burkholderiales	Sutterellaceae	Sutterella	NZ_ADMF00000000
Ralstonia sp. 5_2_56FAA	Proteobacteria	Betaproteobacteria	Burkholderiales	Burkholderiaceae	Ralstonia	NZ_ACTT00000000
Sutterella parvirubra YIT 11816	Proteobacteria	Betaproteobacteria	Burkholderiales	Sutterellaceae	Sutterella	NZ_AFBQ00000000
Sutterella wadsworthensis 2_1_59BFAA	Proteobacteria	Betaproteobacteria	Burkholderiales	Sutterellaceae	Sutterella	NZ_ADMG00000000
Desulfovibrio piger ATCC 29098	Proteobacteria	Deltaproteobacteria	Desulfovibrionales	Desulfovibrionaceae	Desulfovibrio	NZ_ABXU00000000
Desulfovibrio piger GOR1	Proteobacteria	Deltaproteobacteria	Desulfovibrionales	Desulfovibrionaceae	Desulfovibrio	NC_DpigerGOR1
Bilophila wadsworthia 3_1_6	Proteobacteria	Deltaproteobacteria	Desulfovibrionales	Desulfovibrionaceae	Bilophila	NZ_ADCP00000000
Desulfovibrio sp. 3_1_syn3	Proteobacteria	Deltaproteobacteria	Desulfovibrionales	Desulfovibrionaceae	Desulfovibrio	NZ_ADDR00000000
Bilophila sp. 4_1_30	Proteobacteria	Deltaproteobacteria	Desulfovibrionales	Desulfovibrionaceae	Bilophila	NZ_ADCO00000000
Desulfovibrio sp. 6_1_46AFAA	Proteobacteria	Deltaproteobacteria	Desulfovibrionales	Desulfovibrionaceae	Desulfovibrio	NZ_ACWM00000000
Helicobacter pylori HPAG1	Proteobacteria	Epsilonproteobacteria	Campylobacterales	Helicobacteraceae	Helicobacter	NC_008086
Arcobacter butzleri JV22	Proteobacteria	Epsilonproteobacteria	Campylobacterales	Campylobacteraceae	Arcobacter	NZ_AEPT00000000
Campylobacter coli JV20	Proteobacteria	Epsilonproteobacteria	Campylobacterales	Campylobacteraceae	Campylobacter	NZ_AEER00000000
Campylobacter concisus 13826	Proteobacteria	Epsilonproteobacteria	Campylobacterales	Campylobacteraceae	Campylobacter	NC_009802
Campylobacter curvus 525.92	Proteobacteria	Epsilonproteobacteria	Campylobacterales	Campylobacteraceae	Campylobacter	NC_009715
Campylobacter hominis ATCC BAA-381	Proteobacteria	Epsilonproteobacteria	Campylobacterales	Campylobacteraceae	Campylobacter	NC_009714
Campylobacter jejuni subsp. jejuni 81-176	Proteobacteria	Epsilonproteobacteria	Campylobacterales	Campylobacteraceae	Campylobacter	NZ_AASL00000000
Campylobacter jejuni subsp. jejuni CG8486	Proteobacteria	Epsilonproteobacteria	Campylobacterales	Campylobacteraceae	Campylobacter	NZ_AASY00000000
Campylobacter jejuni subsp. jejuni HB93-13	Proteobacteria	Epsilonproteobacteria	Campylobacterales	Campylobacteraceae	Campylobacter	NZ_AANQ00000000
Campylobacter jejuni subsp. jejuni ICDCCJ07001	Proteobacteria	Epsilonproteobacteria	Campylobacterales	Campylobacteraceae	Campylobacter	NC_014802
Campylobacter jejuni subsp. jejuni NCTC 11168	Proteobacteria	Epsilonproteobacteria	Campylobacterales	Campylobacteraceae	Campylobacter	NC_002163
Campylobacter upsaliensis JV21	Proteobacteria	Epsilonproteobacteria	Campylobacterales	Campylobacteraceae	Campylobacter	NZ_AEPU00000000
Campylobacter upsaliensis RM3195	Proteobacteria	Epsilonproteobacteria	Campylobacterales	Campylobacteraceae	Campylobacter	NZ_AAFJ00000000
Helicobacter bilis ATCC 43879	Proteobacteria	Epsilonproteobacteria	Campylobacterales	Helicobacteraceae	Helicobacter	NZ_ACDN00000000
Helicobacter bizzozeronii CIII-1	Proteobacteria	Epsilonproteobacteria	Campylobacterales	Helicobacteraceae	Helicobacter	NC_015674
Helicobacter canadensis MIT 98-5491	Proteobacteria	Epsilonproteobacteria	Campylobacterales	Helicobacteraceae	Helicobacter	NZ_ABQS00000000
Helicobacter cinaedi CCUG 18818	Proteobacteria	Epsilonproteobacteria	Campylobacterales	Helicobacteraceae	Helicobacter	NZ_ABQT00000000
Helicobacter pullorum MIT 98-5489	Proteobacteria	Epsilonproteobacteria	Campylobacterales	Helicobacteraceae	Helicobacter	NZ_ABQU00000000
Helicobacter pylori 26695	Proteobacteria	Epsilonproteobacteria	Campylobacterales	Helicobacteraceae	Helicobacter	NC_000915
Helicobacter pylori 98-10	Proteobacteria	Epsilonproteobacteria	Campylobacterales	Helicobacteraceae	Helicobacter	NZ_ABSX00000000
Helicobacter pylori B128	Proteobacteria	Epsilonproteobacteria	Campylobacterales	Helicobacteraceae	Helicobacter	NZ_ABSY00000000
Helicobacter pylori B38	Proteobacteria	Epsilonproteobacteria	Campylobacterales	Helicobacteraceae	Helicobacter	NC_012973
Helicobacter pylori B8	Proteobacteria	Epsilonproteobacteria	Campylobacterales	Helicobacteraceae	Helicobacter	NC_014256
Helicobacter pylori G27	Proteobacteria	Epsilonproteobacteria	Campylobacterales	Helicobacteraceae	Helicobacter	NC_011333
Helicobacter pylori J99	Proteobacteria	Epsilonproteobacteria	Campylobacterales	Helicobacteraceae	Helicobacter	NC_000921
Helicobacter pylori P12	Proteobacteria	Epsilonproteobacteria	Campylobacterales	Helicobacteraceae	Helicobacter	NC_011498
Helicobacter pylori PeCan4	Proteobacteria	Epsilonproteobacteria	Campylobacterales	Helicobacteraceae	Helicobacter	NC_014555
Helicobacter pylori Shi470	Proteobacteria	Epsilonproteobacteria	Campylobacterales	Helicobacteraceae	Helicobacter	NC_010698
Helicobacter pylori SJM180	Proteobacteria	Epsilonproteobacteria	Campylobacterales	Helicobacteraceae	Helicobacter	NC_014560
Helicobacter winghamensis ATCC BAA-430	Proteobacteria	Epsilonproteobacteria	Campylobacterales	Helicobacteraceae	Helicobacter	NZ_ACDO00000000
Campylobacter sp. 10_1_50	Proteobacteria	Epsilonproteobacteria	Campylobacterales	Campylobacteraceae	Campylobacter	NZ_ACWJ00000000
Campylobacter jejuni subsp. jejuni M1	Proteobacteria	Epsilonproteobacteria	Campylobacterales	Campylobacteraceae	Campylobacter	NC_017280
Helicobacter pylori 2017	Proteobacteria	Epsilonproteobacteria	Campylobacterales	Helicobacteraceae	Helicobacter	NC_017374
Helicobacter pylori 2018	Proteobacteria	Epsilonproteobacteria	Campylobacterales	Helicobacteraceae	Helicobacter	NC_017381
Helicobacter pylori 35A	Proteobacteria	Epsilonproteobacteria	Campylobacterales	Helicobacteraceae	Helicobacter	NC_017360
Helicobacter pylori 51	Proteobacteria	Epsilonproteobacteria	Campylobacterales	Helicobacteraceae	Helicobacter	NC_017382
Helicobacter pylori 83	Proteobacteria	Epsilonproteobacteria	Campylobacterales	Helicobacteraceae	Helicobacter	NC_017375
Helicobacter pylori 908	Proteobacteria	Epsilonproteobacteria	Campylobacterales	Helicobacteraceae	Helicobacter	NC_017357
Helicobacter pylori Cuz20	Proteobacteria	Epsilonproteobacteria	Campylobacterales	Helicobacteraceae	Helicobacter	NC_017358
Helicobacter pylori F16	Proteobacteria	Epsilonproteobacteria	Campylobacterales	Helicobacteraceae	Helicobacter	NC_017368
Helicobacter pylori F30	Proteobacteria	Epsilonproteobacteria	Campylobacterales	Helicobacteraceae	Helicobacter	NC_017365
Helicobacter pylori F32	Proteobacteria	Epsilonproteobacteria	Campylobacterales	Helicobacteraceae	Helicobacter	NC_017366
Helicobacter pylori F57	Proteobacteria	Epsilonproteobacteria	Campylobacterales	Helicobacteraceae	Helicobacter	NC_017367
Helicobacter pylori Gambia94/24	Proteobacteria	Epsilonproteobacteria	Campylobacterales	Helicobacteraceae	Helicobacter	NC_017364
Helicobacter pylori HPKX_438_AG0C1	Proteobacteria	Epsilonproteobacteria	Campylobacterales	Helicobacteraceae	Helicobacter	NZ_ABJO00000000
Helicobacter pylori India7	Proteobacteria	Epsilonproteobacteria	Campylobacterales	Helicobacteraceae	Helicobacter	NC_017372
Helicobacter pylori Lithuania75	Proteobacteria	Epsilonproteobacteria	Campylobacterales	Helicobacteraceae	Helicobacter	NC_017362
Helicobacter pylori Sat464	Proteobacteria	Epsilonproteobacteria	Campylobacterales	Helicobacteraceae	Helicobacter	NC_017356
Helicobacter pylori SouthAfrica7	Proteobacteria	Epsilonproteobacteria	Campylobacterales	Helicobacteraceae	Helicobacter	NC_017361
Helicobacter pylori v225d	Proteobacteria	Epsilonproteobacteria	Campylobacterales	Helicobacteraceae	Helicobacter	NC_017355
Helicobacter pylori GAM100Ai	Proteobacteria	Epsilonproteobacteria	Campylobacterales	Helicobacteraceae	Helicobacter	NZ_ANFP00000000
Helicobacter pylori GAM101Biv	Proteobacteria	Epsilonproteobacteria	Campylobacterales	Helicobacteraceae	Helicobacter	NZ_APCW00000000
Helicobacter pylori GAM103Bi	Proteobacteria	Epsilonproteobacteria	Campylobacterales	Helicobacteraceae	Helicobacter	NZ_APCX00000000
Helicobacter pylori GAM105Ai	Proteobacteria	Epsilonproteobacteria	Campylobacterales	Helicobacteraceae	Helicobacter	NZ_APCY00000000
Helicobacter pylori GAM112Ai	Proteobacteria	Epsilonproteobacteria	Campylobacterales	Helicobacteraceae	Helicobacter	NZ_APCZ00000000
Helicobacter pylori GAM114Ai	Proteobacteria	Epsilonproteobacteria	Campylobacterales	Helicobacteraceae	Helicobacter	NZ_APDA00000000
Helicobacter pylori GAM115Ai	Proteobacteria	Epsilonproteobacteria	Campylobacterales	Helicobacteraceae	Helicobacter	NZ_APDB00000000
Helicobacter pylori GAM118Bi	Proteobacteria	Epsilonproteobacteria	Campylobacterales	Helicobacteraceae	Helicobacter	NZ_APDD00000000
Helicobacter pylori GAM119Bi	Proteobacteria	Epsilonproteobacteria	Campylobacterales	Helicobacteraceae	Helicobacter	NZ_APDE00000000
Helicobacter pylori GAM120Ai	Proteobacteria	Epsilonproteobacteria	Campylobacterales	Helicobacteraceae	Helicobacter	NZ_APDF00000000
Helicobacter pylori GAM121Aii	Proteobacteria	Epsilonproteobacteria	Campylobacterales	Helicobacteraceae	Helicobacter	NZ_APDG00000000
Helicobacter pylori GAM201Ai	Proteobacteria	Epsilonproteobacteria	Campylobacterales	Helicobacteraceae	Helicobacter	NZ_APDC00000000
Helicobacter pylori GAM210Bi	Proteobacteria	Epsilonproteobacteria	Campylobacterales	Helicobacteraceae	Helicobacter	NZ_APDH00000000
Helicobacter pylori GAM231Ai	Proteobacteria	Epsilonproteobacteria	Campylobacterales	Helicobacteraceae	Helicobacter	NZ_APDI00000000
Helicobacter pylori GAM239Bi	Proteobacteria	Epsilonproteobacteria	Campylobacterales	Helicobacteraceae	Helicobacter	NZ_APDJ00000000
Helicobacter pylori GAM244Ai	Proteobacteria	Epsilonproteobacteria	Campylobacterales	Helicobacteraceae	Helicobacter	NZ_APDK00000000
Helicobacter pylori GAM245Ai	Proteobacteria	Epsilonproteobacteria	Campylobacterales	Helicobacteraceae	Helicobacter	NZ_APDL00000000
Helicobacter pylori GAM246Ai	Proteobacteria	Epsilonproteobacteria	Campylobacterales	Helicobacteraceae	Helicobacter	NZ_APDM00000000
Helicobacter pylori GAM249T	Proteobacteria	Epsilonproteobacteria	Campylobacterales	Helicobacteraceae	Helicobacter	NZ_APDN00000000
Helicobacter pylori GAM250AFi	Proteobacteria	Epsilonproteobacteria	Campylobacterales	Helicobacteraceae	Helicobacter	NZ_APDO00000000
Helicobacter pylori GAM250T	Proteobacteria	Epsilonproteobacteria	Campylobacterales	Helicobacteraceae	Helicobacter	NZ_APDP00000000
Helicobacter pylori GAM252Bi	Proteobacteria	Epsilonproteobacteria	Campylobacterales	Helicobacteraceae	Helicobacter	NZ_APDQ00000000
Helicobacter pylori GAM252T	Proteobacteria	Epsilonproteobacteria	Campylobacterales	Helicobacteraceae	Helicobacter	NZ_APDR00000000
Helicobacter pylori GAM254Ai	Proteobacteria	Epsilonproteobacteria	Campylobacterales	Helicobacteraceae	Helicobacter	NZ_APDS00000000
Helicobacter pylori GAM260ASi	Proteobacteria	Epsilonproteobacteria	Campylobacterales	Helicobacteraceae	Helicobacter	NZ_APDT00000000
Helicobacter pylori GAM260Bi	Proteobacteria	Epsilonproteobacteria	Campylobacterales	Helicobacteraceae	Helicobacter	NZ_APDU00000000
Helicobacter pylori GAM260BSi	Proteobacteria	Epsilonproteobacteria	Campylobacterales	Helicobacteraceae	Helicobacter	NZ_APDV00000000
Helicobacter pylori GAM263BFi	Proteobacteria	Epsilonproteobacteria	Campylobacterales	Helicobacteraceae	Helicobacter	NZ_APDW00000000
Helicobacter pylori GAM264Ai	Proteobacteria	Epsilonproteobacteria	Campylobacterales	Helicobacteraceae	Helicobacter	NZ_APDX00000000
Helicobacter pylori GAM265BSii	Proteobacteria	Epsilonproteobacteria	Campylobacterales	Helicobacteraceae	Helicobacter	NZ_APDY00000000
Helicobacter pylori GAM268Bii	Proteobacteria	Epsilonproteobacteria	Campylobacterales	Helicobacteraceae	Helicobacter	NZ_APDZ00000000
Helicobacter pylori GAM270ASi	Proteobacteria	Epsilonproteobacteria	Campylobacterales	Helicobacteraceae	Helicobacter	NZ_APEA00000000
Helicobacter pylori GAM42Ai	Proteobacteria	Epsilonproteobacteria	Campylobacterales	Helicobacteraceae	Helicobacter	NZ_APEB00000000
Helicobacter pylori GAM71Ai	Proteobacteria	Epsilonproteobacteria	Campylobacterales	Helicobacteraceae	Helicobacter	NZ_APEC00000000
Helicobacter pylori GAM80Ai	Proteobacteria	Epsilonproteobacteria	Campylobacterales	Helicobacteraceae	Helicobacter	NZ_APED00000000
Helicobacter pylori GAM83Bi	Proteobacteria	Epsilonproteobacteria	Campylobacterales	Helicobacteraceae	Helicobacter	NZ_APEE00000000
Helicobacter pylori GAM83T	Proteobacteria	Epsilonproteobacteria	Campylobacterales	Helicobacteraceae	Helicobacter	NZ_APEF00000000
Helicobacter pylori GAM93Bi	Proteobacteria	Epsilonproteobacteria	Campylobacterales	Helicobacteraceae	Helicobacter	NZ_APEG00000000
Helicobacter pylori GAM96Ai	Proteobacteria	Epsilonproteobacteria	Campylobacterales	Helicobacteraceae	Helicobacter	NZ_APEH00000000
Helicobacter pylori GAMchJs106B	Proteobacteria	Epsilonproteobacteria	Campylobacterales	Helicobacteraceae	Helicobacter	NZ_APEI00000000
Helicobacter pylori GAMchJs114i	Proteobacteria	Epsilonproteobacteria	Campylobacterales	Helicobacteraceae	Helicobacter	NZ_APEJ00000000
Helicobacter pylori GAMchJs117Ai	Proteobacteria	Epsilonproteobacteria	Campylobacterales	Helicobacteraceae	Helicobacter	NZ_APEK00000000
Helicobacter pylori GAMchJs124i	Proteobacteria	Epsilonproteobacteria	Campylobacterales	Helicobacteraceae	Helicobacter	NZ_APEL00000000
Helicobacter pylori GAMchJs136i	Proteobacteria	Epsilonproteobacteria	Campylobacterales	Helicobacteraceae	Helicobacter	NZ_APEM00000000
Helicobacter pylori HP116Bi	Proteobacteria	Epsilonproteobacteria	Campylobacterales	Helicobacteraceae	Helicobacter	NZ_APEN00000000
Helicobacter pylori HP250AFii	Proteobacteria	Epsilonproteobacteria	Campylobacterales	Helicobacteraceae	Helicobacter	NZ_APEO00000000
Helicobacter pylori HP250AFiii	Proteobacteria	Epsilonproteobacteria	Campylobacterales	Helicobacteraceae	Helicobacter	NZ_APEP00000000
Helicobacter pylori HP250AFiV	Proteobacteria	Epsilonproteobacteria	Campylobacterales	Helicobacteraceae	Helicobacter	NZ_APEQ00000000
Helicobacter pylori HP250ASi	Proteobacteria	Epsilonproteobacteria	Campylobacterales	Helicobacteraceae	Helicobacter	NZ_APER00000000
Helicobacter pylori HP250ASii	Proteobacteria	Epsilonproteobacteria	Campylobacterales	Helicobacteraceae	Helicobacter	NZ_APES00000000
Helicobacter pylori HP250BFi	Proteobacteria	Epsilonproteobacteria	Campylobacterales	Helicobacteraceae	Helicobacter	NZ_APET00000000
Helicobacter pylori HP250BFii	Proteobacteria	Epsilonproteobacteria	Campylobacterales	Helicobacteraceae	Helicobacter	NZ_APEU00000000
Helicobacter pylori HP250BFiii	Proteobacteria	Epsilonproteobacteria	Campylobacterales	Helicobacteraceae	Helicobacter	NZ_APEV00000000
Helicobacter pylori HP250BFiV	Proteobacteria	Epsilonproteobacteria	Campylobacterales	Helicobacteraceae	Helicobacter	NZ_APEW00000000
Helicobacter pylori HP250BSi	Proteobacteria	Epsilonproteobacteria	Campylobacterales	Helicobacteraceae	Helicobacter	NZ_APEX00000000
Helicobacter pylori HP260AFi	Proteobacteria	Epsilonproteobacteria	Campylobacterales	Helicobacteraceae	Helicobacter	NZ_APEY00000000
Helicobacter pylori HP260AFii	Proteobacteria	Epsilonproteobacteria	Campylobacterales	Helicobacteraceae	Helicobacter	NZ_APEZ00000000
Helicobacter pylori HP260ASii	Proteobacteria	Epsilonproteobacteria	Campylobacterales	Helicobacteraceae	Helicobacter	NZ_APFA00000000
Helicobacter pylori HP260BFii	Proteobacteria	Epsilonproteobacteria	Campylobacterales	Helicobacteraceae	Helicobacter	NZ_APFB00000000
Helicobacter pylori HP260Bi	Proteobacteria	Epsilonproteobacteria	Campylobacterales	Helicobacteraceae	Helicobacter	NZ_APFC00000000
Helicobacter pylori 35A	Proteobacteria	Epsilonproteobacteria	Campylobacterales	Helicobacteraceae	Helicobacter	NC_017360
Helicobacter pylori 83	Proteobacteria	Epsilonproteobacteria	Campylobacterales	Helicobacteraceae	Helicobacter	NC_017375
Escherichia coli str. K-12 substr. MG1655	Proteobacteria	Gammaproteobacteria	Enterobacteriales	Enterobacteriaceae	Escherichia/Shigella	NC_000913
Escherichia fergusonii ATCC 35469	Proteobacteria	Gammaproteobacteria	Enterobacteriales	Enterobacteriaceae	Escherichia/Shigella	NC_011740
Vibrio cholerae O1 biovar eltor str. N16961 chromosome I	Proteobacteria	Gammaproteobacteria	Vibrionales	Vibrionaceae	Vibrio	NC_002505
Citrobacter youngae ATCC 29220	Proteobacteria	Gammaproteobacteria	Enterobacteriales	Enterobacteriaceae	Citrobacter	NZ_ABWL00000000
Providencia alcalifaciens DSM 30120	Proteobacteria	Gammaproteobacteria	Enterobacteriales	Enterobacteriaceae	Providencia	NZ_ABXW00000000
Providencia stuartii ATCC 25827	Proteobacteria	Gammaproteobacteria	Enterobacteriales	Enterobacteriaceae	Providencia	NZ_ABJD00000000
Providencia rustigianii DSM 4541	Proteobacteria	Gammaproteobacteria	Enterobacteriales	Enterobacteriaceae	Providencia	NZ_ABXV00000000
Proteus penneri ATCC 35198	Proteobacteria	Gammaproteobacteria	Enterobacteriales	Enterobacteriaceae	Proteus	NZ_ABVP00000000
Providencia rettgeri DSM 1131	Proteobacteria	Gammaproteobacteria	Enterobacteriales	Enterobacteriaceae	Providencia	NZ_ACCI00000000
Shigella sp. D9	Proteobacteria	Gammaproteobacteria	Enterobacteriales	Enterobacteriaceae	Escherichia/Shigella	NZ_ACDL00000000
Enterobacter cancerogenus ATCC 35316	Proteobacteria	Gammaproteobacteria	Enterobacteriales	Enterobacteriaceae	Enterobacter	NC_Ecancerogenus
Acinetobacter baumannii AB900	Proteobacteria	Gammaproteobacteria	Pseudomonadales	Moraxellaceae	Acinetobacter	NZ_ABXK00000000
Acinetobacter junii SH205	Proteobacteria	Gammaproteobacteria	Pseudomonadales	Moraxellaceae	Acinetobacter	NZ_ACPM00000000
Citrobacter sp. 30_2	Proteobacteria	Gammaproteobacteria	Enterobacteriales	Enterobacteriaceae	Citrobacter	NZ_ACDJ00000000
Citrobacter koseri ATCC BAA-895	Proteobacteria	Gammaproteobacteria	Enterobacteriales	Enterobacteriaceae	Citrobacter	NC_009792
Edwardsiella tarda ATCC 23685	Proteobacteria	Gammaproteobacteria	Enterobacteriales	Enterobacteriaceae	Edwardsiella	NZ_ADGK00000000
Enterobacteriaceae bacterium 9_2_54FAA	Proteobacteria	Gammaproteobacteria	Enterobacteriales	Enterobacteriaceae		NZ_ADCU00000000
Escherichia sp. 3_2_53FAA	Proteobacteria	Gammaproteobacteria	Enterobacteriales	Enterobacteriaceae	Escherichia/Shigella	NZ_ACAC00000000
Escherichia sp. 4_1_40B	Proteobacteria	Gammaproteobacteria	Enterobacteriales	Enterobacteriaceae	Escherichia/Shigella	NZ_ACDM00000000
Escherichia albertii TW07627	Proteobacteria	Gammaproteobacteria	Enterobacteriales	Enterobacteriaceae	Escherichia/Shigella	NZ_ABKX00000000
Escherichia coli ATCC 8739	Proteobacteria	Gammaproteobacteria	Enterobacteriales	Enterobacteriaceae	Escherichia/Shigella	NC_010468
Escherichia coli str. K-12 substr. DH10B	Proteobacteria	Gammaproteobacteria	Enterobacteriales	Enterobacteriaceae	Escherichia/Shigella	NC_010473
Escherichia coli MS 107-1	Proteobacteria	Gammaproteobacteria	Enterobacteriales	Enterobacteriaceae	Escherichia/Shigella	NZ_ADWV00000000
Escherichia coli MS 115-1	Proteobacteria	Gammaproteobacteria	Enterobacteriales	Enterobacteriaceae	Escherichia/Shigella	NZ_ADTL00000000
Escherichia coli MS 116-1	Proteobacteria	Gammaproteobacteria	Enterobacteriales	Enterobacteriaceae	Escherichia/Shigella	NZ_ADTZ00000000
Escherichia coli MS 119-7	Proteobacteria	Gammaproteobacteria	Enterobacteriales	Enterobacteriaceae	Escherichia/Shigella	NZ_ADWU00000000
Escherichia coli MS 124-1	Proteobacteria	Gammaproteobacteria	Enterobacteriales	Enterobacteriaceae	Escherichia/Shigella	NZ_ADWT00000000
Escherichia coli MS 145-7	Proteobacteria	Gammaproteobacteria	Enterobacteriales	Enterobacteriaceae	Escherichia/Shigella	NZ_ADWS00000000
Escherichia coli MS 146-1	Proteobacteria	Gammaproteobacteria	Enterobacteriales	Enterobacteriaceae	Escherichia/Shigella	NZ_ADTN00000000
Escherichia coli MS 175-1	Proteobacteria	Gammaproteobacteria	Enterobacteriales	Enterobacteriaceae	Escherichia/Shigella	NZ_ADUB00000000
Escherichia coli MS 182-1	Proteobacteria	Gammaproteobacteria	Enterobacteriales	Enterobacteriaceae	Escherichia/Shigella	NZ_ADTM00000000
Escherichia coli MS 185-1	Proteobacteria	Gammaproteobacteria	Enterobacteriales	Enterobacteriaceae	Escherichia/Shigella	NZ_ADUE00000000
Escherichia coli MS 187-1	Proteobacteria	Gammaproteobacteria	Enterobacteriales	Enterobacteriaceae	Escherichia/Shigella	NZ_ADTQ00000000
Escherichia coli MS 196-1	Proteobacteria	Gammaproteobacteria	Enterobacteriales	Enterobacteriaceae	Escherichia/Shigella	NZ_ADUD00000000
Escherichia coli MS 198-1	Proteobacteria	Gammaproteobacteria	Enterobacteriales	Enterobacteriaceae	Escherichia/Shigella	NZ_ADTJ00000000
Escherichia coli MS 200-1	Proteobacteria	Gammaproteobacteria	Enterobacteriales	Enterobacteriaceae	Escherichia/Shigella	NZ_ADUC00000000
Escherichia coli MS 21-1	Proteobacteria	Gammaproteobacteria	Enterobacteriales	Enterobacteriaceae	Escherichia/Shigella	NZ_ADTR00000000
Escherichia coli MS 45-1	Proteobacteria	Gammaproteobacteria	Enterobacteriales	Enterobacteriaceae	Escherichia/Shigella	NZ_ADTO00000000
Escherichia coli MS 69-1	Proteobacteria	Gammaproteobacteria	Enterobacteriales	Enterobacteriaceae	Escherichia/Shigella	NZ_ADTP00000000
Escherichia coli MS 78-1	Proteobacteria	Gammaproteobacteria	Enterobacteriales	Enterobacteriaceae	Escherichia/Shigella	NZ_ADTY00000000
Escherichia coli MS 84-1	Proteobacteria	Gammaproteobacteria	Enterobacteriales	Enterobacteriaceae	Escherichia/Shigella	NZ_ADTK00000000
Escherichia coli O157_H7 str. EDL933	Proteobacteria	Gammaproteobacteria	Enterobacteriales	Enterobacteriaceae	Escherichia/Shigella	NC_002655
Escherichia coli O157_H7 str. Sakai	Proteobacteria	Gammaproteobacteria	Enterobacteriales	Enterobacteriaceae	Escherichia/Shigella	NC_002695
Escherichia coli O26_H11 str. 11368	Proteobacteria	Gammaproteobacteria	Enterobacteriales	Enterobacteriaceae	Escherichia/Shigella	NC_013361
Escherichia coli O55_H7 str. CB9615	Proteobacteria	Gammaproteobacteria	Enterobacteriales	Enterobacteriaceae	Escherichia/Shigella	NC_013941
Escherichia coli SE11	Proteobacteria	Gammaproteobacteria	Enterobacteriales	Enterobacteriaceae	Escherichia/Shigella	NC_011415
Escherichia coli UTI89	Proteobacteria	Gammaproteobacteria	Enterobacteriales	Enterobacteriaceae	Escherichia/Shigella	NC_007946
Grimontia hollisae CIP 101886	Proteobacteria	Gammaproteobacteria	Vibrionales	Vibrionaceae	Grimontia	NZ_ADAQ00000000
Klebsiella sp. 1_1_55	Proteobacteria	Gammaproteobacteria	Enterobacteriales	Enterobacteriaceae	Klebsiella	NZ_ACXA00000000
Klebsiella sp. MS 92-3	Proteobacteria	Gammaproteobacteria	Enterobacteriales	Enterobacteriaceae	Klebsiella	NZ_AFBO00000000
Succinatimonas hippei YIT 12066	Proteobacteria	Gammaproteobacteria	Aeromonadales	Succinivibrionaceae	Succinatimonas	NZ_AEVO00000000
Vibrio cholerae MZO-2	Proteobacteria	Gammaproteobacteria	Vibrionales	Vibrionaceae	Vibrio	NZ_AAWF00000000
Vibrio cholerae V52	Proteobacteria	Gammaproteobacteria	Vibrionales	Vibrionaceae	Vibrio	NZ_AAKJ00000000
Vibrio furnissii CIP 102972	Proteobacteria	Gammaproteobacteria	Vibrionales	Vibrionaceae	Vibrio	NZ_ACZP00000000
Vibrio mimicus MB451	Proteobacteria	Gammaproteobacteria	Vibrionales	Vibrionaceae	Vibrio	NZ_ADAF00000000
Vibrio sp. RC341	Proteobacteria	Gammaproteobacteria	Vibrionales	Vibrionaceae	Vibrio	NZ_ACZT00000000
Yersinia bercovieri ATCC 43970	Proteobacteria	Gammaproteobacteria	Enterobacteriales	Enterobacteriaceae	Yersinia	NZ_AALC00000000
Yersinia pseudotuberculosis IP 31758	Proteobacteria	Gammaproteobacteria	Enterobacteriales	Enterobacteriaceae	Yersinia	NC_009708
Salmonella enterica subsp. enterica serovar Typhimurium str. LT2	Proteobacteria	Gammaproteobacteria	Enterobacteriales	Enterobacteriaceae	Salmonella	NC_003197
Acinetobacter radioresistens SH164	Proteobacteria	Gammaproteobacteria	Pseudomonadales	Moraxellaceae	Acinetobacter	NZ_ACPO00000000
Citrobacter freundii 4_7_47CFAA	Proteobacteria	Gammaproteobacteria	Enterobacteriales	Enterobacteriaceae	Citrobacter	NZ_ADLG00000000
Edwardsiella tarda FL6-60	Proteobacteria	Gammaproteobacteria	Enterobacteriales	Enterobacteriaceae	Edwardsiella	NC_017309
Escherichia sp. 1_1_43	Proteobacteria	Gammaproteobacteria	Enterobacteriales	Enterobacteriaceae	Escherichia/Shigella	NZ_ACID00000000
Escherichia coli 042	Proteobacteria	Gammaproteobacteria	Enterobacteriales	Enterobacteriaceae	Escherichia/Shigella	NC_017626
Escherichia coli 536	Proteobacteria	Gammaproteobacteria	Enterobacteriales	Enterobacteriaceae	Escherichia/Shigella	NC_008253
Escherichia coli B7A	Proteobacteria	Gammaproteobacteria	Enterobacteriales	Enterobacteriaceae	Escherichia/Shigella	NZ_AAJT00000000
Escherichia coli DH1	Proteobacteria	Gammaproteobacteria	Enterobacteriales	Enterobacteriaceae	Escherichia/Shigella	NC_017625
Escherichia coli E110019	Proteobacteria	Gammaproteobacteria	Enterobacteriales	Enterobacteriaceae	Escherichia/Shigella	NZ_AAJW00000000
Escherichia coli E24377A	Proteobacteria	Gammaproteobacteria	Enterobacteriales	Enterobacteriaceae	Escherichia/Shigella	NC_009786
Escherichia coli ED1a	Proteobacteria	Gammaproteobacteria	Enterobacteriales	Enterobacteriaceae	Escherichia/Shigella	NC_011745
Escherichia coli F11	Proteobacteria	Gammaproteobacteria	Enterobacteriales	Enterobacteriaceae	Escherichia/Shigella	NZ_AAJU00000000
Escherichia coli HS	Proteobacteria	Gammaproteobacteria	Enterobacteriales	Enterobacteriaceae	Escherichia/Shigella	NC_009800
Escherichia coli IHE3034	Proteobacteria	Gammaproteobacteria	Enterobacteriales	Enterobacteriaceae	Escherichia/Shigella	NC_017628
Escherichia coli LF82	Proteobacteria	Gammaproteobacteria	Enterobacteriales	Enterobacteriaceae	Escherichia/Shigella	NC_011993
Escherichia coli O157:H7 str. EC508	Proteobacteria	Gammaproteobacteria	Enterobacteriales	Enterobacteriaceae	Escherichia/Shigella	NZ_ABHW00000000
Escherichia coli SE15	Proteobacteria	Gammaproteobacteria	Enterobacteriales	Enterobacteriaceae	Escherichia/Shigella	NC_013654
Escherichia coli UM146	Proteobacteria	Gammaproteobacteria	Enterobacteriales	Enterobacteriaceae	Escherichia/Shigella	NC_017630
Hafnia alvei ATCC 51873	Proteobacteria	Gammaproteobacteria	Enterobacteriales	Enterobacteriaceae	Hafnia	NZ_AGCI00000000
Klebsiella sp. 4_1_44FAA	Proteobacteria	Gammaproteobacteria	Enterobacteriales	Enterobacteriaceae	Klebsiella	NZ_ACWO00000000
Pseudomonas sp. 2_1_26	Proteobacteria	Gammaproteobacteria	Pseudomonadales	Pseudomonadaceae	Pseudomonas	NZ_ACWU00000000
Vibrio furnissii NCTC 11218 chromosome 1	Proteobacteria	Gammaproteobacteria	Vibrionales	Vibrionaceae	Vibrio	NC_016602
Yersinia enterocolitica subsp. palearctica Y11	Proteobacteria	Gammaproteobacteria	Enterobacteriales	Enterobacteriaceae	Yersinia	NC_017564
Yokenella regensburgei ATCC 43003	Proteobacteria	Gammaproteobacteria	Enterobacteriales	Enterobacteriaceae	Yokonella	NZ_AGCL00000000
Escherichia coli MS 110-3	Proteobacteria	Gammaproteobacteria	Enterobacteriales	Enterobacteriaceae	Escherichia/Shigella	NZ_ADTW00000000
Escherichia coli MS 117-3	Proteobacteria	Gammaproteobacteria	Enterobacteriales	Enterobacteriaceae	Escherichia/Shigella	NZ_ADTS00000000
Escherichia coli MS 153-1	Proteobacteria	Gammaproteobacteria	Enterobacteriales	Enterobacteriaceae	Escherichia/Shigella	NZ_ADTX00000000
Escherichia coli MS 16-3	Proteobacteria	Gammaproteobacteria	Enterobacteriales	Enterobacteriaceae	Escherichia/Shigella	NZ_ADUA00000000
Escherichia coli MS 57-2	Proteobacteria	Gammaproteobacteria	Enterobacteriales	Enterobacteriaceae	Escherichia/Shigella	NZ_ADUG00000000
Escherichia coli MS 60-1	Proteobacteria	Gammaproteobacteria	Enterobacteriales	Enterobacteriaceae	Escherichia/Shigella	NZ_ADUF00000000
Klebsiella pneumoniae subsp. pneumoniae WGLW3	Proteobacteria	Gammaproteobacteria	Enterobacteriales	Enterobacteriaceae	Klebsiella	NZ_AMLN00000000
Klebsiella pneumoniae subsp. pneumoniae WGLW5	Proteobacteria	Gammaproteobacteria	Enterobacteriales	Enterobacteriaceae	Klebsiella	NZ_AMLO00000000
Proteus mirabilis WGLW6	Proteobacteria	Gammaproteobacteria	Enterobacteriales	Enterobacteriaceae	Proteus	NZ_AMGT00000000
Enterobacter cloacae subsp. cloacae NCTC 9394	Proteobacteria	Gammaproteobacteria	Enterobacteriales	Enterobacteriaceae	Enterobacter	NC_021046
